# Supplementary material for: Poly[aqua­(μ-pyrazine-2-carboxyl­ato-κ3 N,O:O)(μ-pyrazine-2-carboxyl­ato-κ3 N,O:O′)lead(II)]
Source: Acta Crystallogr Sect E Struct Rep Online. 2010 Apr 17;66(Pt 5):m525–6. doi: 10.1107/S1600536810013188 (PMC2979184; doi:10.1107/S1600536810013188)
Supplement: Supplementary file 1 [file e-66-0m525-sup1.cif]

##############################################################################
###                                                                        ###
###        Electronic paper (Acta Crystallographica Section E)             ###
###                                                                        ###
##############################################################################
#                                                                            #
# This CIF contains the data in a paper accepted for publication in Acta     #
# Crystallographica Section E. It conforms to the requirements of Notes      #
# for Authors for Section E, and has been peer reviewed under the auspices   #
# of the IUCr Commission on Journals.                                        #
#                                                                            #
# Full details of the Crystallographic Information File format               #
# are given in the paper "The Crystallographic Information File (CIF):       #
# a New Standard Archive File for Crystallography" by S. R. Hall, F. H.      #
# Allen and I. D. Brown [Acta Cryst. (1991), A47, 655-685].                  #
#                                                                            #
# The current version of the core CIF dictionary is obtainable from          #
# ftp://ftp.iucr.org/pub/cif_core.dic. The current version number is 2.4.    #
#                                                                            #
# Software is freely available for graphical display of the structure(s) in  #
# this CIF.  For information consult the CIF home page http://www.iucr.org/  #
# cif/home.html                                                              #
#                                                                            #
# This file may be used for bona fide research purposes within the           #
# scientific community so long as proper attribution is given to the journal # 
# article from which it was obtained.                                        #
#                                                                            #
##############################################################################
                                             
data_I
_audit_creation_method     SHELXL-97
_chemical_name_systematic
;
Poly[aqua(\m-pyrazine-2-carboxylato-\k^3^<i>N</i>,<i>O</i>:<i>O</i>)(\m-
pyrazine-2-carboxylato-\k^3^<i>N</i>,<i>O</i>:<i>O</i>')lead(II)]
;
_chemical_name_common     'Lead pyrazinate monohydrate'
_chemical_formula_moiety     'C10 H8 N4 O5 Pb'
_chemical_formula_sum     'C10 H8 N4 O5 Pb'
_chemical_formula_iupac     '[Pb (C5 H3 N2 O2)2 (H2 O)]'
_chemical_formula_weight     471.39
_chemical_melting_point     ?
_symmetry_cell_setting     monoclinic
_symmetry_space_group_name_H-M     'P 21/c'
_symmetry_space_group_name_Hall     ' -P 2ybc'
loop_
    _symmetry_equiv_pos_as_xyz
    'x, y, z'
    '-x, y+1/2, -z+1/2'
    '-x, -y, -z'
    'x, -y-1/2, z-1/2'
_cell_length_a     11.098(2)
_cell_length_b     10.382(2)
_cell_length_c     11.678(2)
_cell_angle_alpha     90.00
_cell_angle_beta     114.13(3)
_cell_angle_gamma     90.00
_cell_volume     1228.0(4)
_cell_formula_units_Z     4
_cell_measurement_reflns_used     25
_cell_measurement_theta_min     6
_cell_measurement_theta_max     15
_cell_measurement_temperature     293(2)
_exptl_crystal_description     blocks
_exptl_crystal_colour     colourless
_exptl_crystal_size_max     0.29
_exptl_crystal_size_mid     0.16
_exptl_crystal_size_min     0.12
_exptl_crystal_density_diffrn     2.550
_exptl_crystal_density_meas     ?
_exptl_crystal_density_method     'not measured'
_exptl_crystal_F_000     872
_exptl_absorpt_coefficient_mu     13.766
_exptl_absorpt_correction_type     analytical
_exptl_absorpt_process_details     '(CrysAlis RED; Oxford Diffraction, 2008)'
_exptl_absorpt_correction_T_min     0.135
_exptl_absorpt_correction_T_max     0.251
_exptl_special_details
;
;
_diffrn_ambient_temperature     293(2)
_diffrn_radiation_type     MoK\a
_diffrn_radiation_wavelength     0.71073
_diffrn_radiation_source     'fine-focus sealed tube'
_diffrn_radiation_monochromator     graphite
_diffrn_measurement_device_type     'Kuma KM-4 four-circle diffractometer'
_diffrn_measurement_method     'profile data from \w/2\q scans'
_diffrn_detector_area_resol_mean     ?
_diffrn_reflns_number     3579
_diffrn_reflns_av_R_equivalents     0.0513
_diffrn_reflns_av_sigmaI/netI     0.0525
_diffrn_reflns_theta_min     2.01
_diffrn_reflns_theta_max     30.12
_diffrn_reflns_theta_full     25.00
_diffrn_measured_fraction_theta_max     0.939
_diffrn_measured_fraction_theta_full     0.960
_diffrn_reflns_limit_h_min     0
_diffrn_reflns_limit_h_max     14
_diffrn_reflns_limit_k_min     -14
_diffrn_reflns_limit_k_max     0
_diffrn_reflns_limit_l_min     -15
_diffrn_reflns_limit_l_max     14
_diffrn_standards_number     3
_diffrn_standards_interval_count     200
_diffrn_standards_interval_time     ?
_diffrn_standards_decay_%     20.24
_refine_special_details
;
Refinement of <i>F</i>^2^ against ALL reflections. The weighted <i>R</i>-factor
wR and goodness of fit <i>S</i> are based on <i>F</i>^2^, conventional
<i>R</i>-factors <i>R</i> are based on <i>F</i>, with <i>F</i> set to zero for
negative <i>F</i>^2^. The threshold expression of <i>F</i>^2^ >
\s(<i>F</i>^2^) is used only for calculating <i>R</i>-factors(gt) etc. and is
not relevant to the choice of reflections for refinement. <i>R</i>-factors
based on <i>F</i>^2^ are statistically about twice as large as those based on
<i>F</i>, and <i>R</i>- factors based on ALL data will be even larger.
;
_reflns_number_total     3411
_reflns_number_gt     2230
_reflns_threshold_expression     I>2\s(I)
_refine_ls_structure_factor_coef     Fsqd
_refine_ls_matrix_type     full
_refine_ls_R_factor_all     0.0999
_refine_ls_R_factor_gt     0.0578
_refine_ls_wR_factor_gt     0.1436
_refine_ls_wR_factor_ref     0.1631
_refine_ls_goodness_of_fit_ref     1.023
_refine_ls_restrained_S_all     1.023
_refine_ls_number_reflns     3411
_refine_ls_number_parameters     188
_refine_ls_number_restraints     5
_refine_ls_hydrogen_treatment     mixed
_refine_ls_weighting_scheme     calc
_refine_ls_weighting_details
                 'calc w=1/[\s^2^(Fo^2^)+(0.1217P)^2^] where P=(Fo^2^+2Fc^2^)/3'
_atom_sites_solution_hydrogens     geom
_atom_sites_solution_primary     direct
_atom_sites_solution_secondary     difmap
_refine_ls_shift/su_max     0.000
_refine_ls_shift/su_mean     0.000
_refine_diff_density_max     6.450
_refine_diff_density_min     -5.858
_refine_ls_extinction_method     'SHELXTL (Sheldrick, 2008)'
_refine_ls_extinction_coef     0.0154(12)
_refine_ls_extinction_expression
                                  'Fc^*^=kFc[1+0.001xFc^2^\l^3^/sin(2\q)]^-1/4^'
loop_
    _atom_type_symbol
    _atom_type_description
    _atom_type_scat_dispersion_real
    _atom_type_scat_dispersion_imag
    _atom_type_scat_source
    'C' 'C' 0.0033 0.0016
                         'International Tables Vol C Tables 4.2.6.8 and 6.1.1.4'
    'H' 'H' 0.0000 0.0000
                         'International Tables Vol C Tables 4.2.6.8 and 6.1.1.4'
    'N' 'N' 0.0061 0.0033
                         'International Tables Vol C Tables 4.2.6.8 and 6.1.1.4'
    'O' 'O' 0.0106 0.0060
                         'International Tables Vol C Tables 4.2.6.8 and 6.1.1.4'
    'Pb' 'Pb' -3.3944 10.1111
                         'International Tables Vol C Tables 4.2.6.8 and 6.1.1.4'
_computing_data_collection     'KM-4 software (Kuma, 1996)'
_computing_cell_refinement     'KM-4 software (Kuma, 1996)'
_computing_data_reduction     'DATAPROC (Kuma, 2001)'
_computing_structure_solution     'SHELXTL (Sheldrick, 2008)'
_computing_structure_refinement     'SHELXTL (Sheldrick, 2008)'
_computing_molecular_graphics     'SHELXTL (Sheldrick, 2008)'
_computing_publication_material     'SHELXTL (Sheldrick, 2008)'
loop_
    _atom_site_type_symbol
    _atom_site_label
    _atom_site_fract_x
    _atom_site_fract_y
    _atom_site_fract_z
    _atom_site_U_iso_or_equiv
    _atom_site_adp_type
    _atom_site_calc_flag
    _atom_site_refinement_flags
    _atom_site_occupancy
    _atom_site_disorder_assembly
    _atom_site_disorder_group
    Pb Pb1 0.47863(3) 0.12876(4) 0.35712(3) 0.02848(19) Uani d . 1 . .
    O O11 0.3570(7) -0.0031(8) 0.4636(8) 0.0413(18) Uani d . 1 . .
    C C22 0.6620(9) 0.3784(10) 0.5171(10) 0.034(2) Uani d . 1 . .
    O O21 0.4811(9) 0.2586(8) 0.5220(8) 0.0399(18) Uani d . 1 . .
    N N21 0.6655(8) 0.2972(9) 0.4344(8) 0.0327(18) Uani d . 1 . .
    C C12 0.1581(9) 0.1152(9) 0.3625(10) 0.0299(19) Uani d . 1 . .
    C C13 0.0296(11) 0.1383(11) 0.3473(11) 0.039(2) Uani d . 1 . .
    H H13 -0.0039 0.0957 0.3980 0.047 Uiso calc R 1 . .
    C C27 0.5599(12) 0.3532(11) 0.5717(12) 0.040(2) Uani d . 1 . .
    N N22 0.8312(12) 0.5089(11) 0.5106(13) 0.059(3) Uani d . 1 . .
    C C26 0.7546(11) 0.3203(12) 0.3893(12) 0.039(2) Uani d . 1 . .
    H H26 0.7616 0.2642 0.3303 0.047 Uiso calc R 1 . .
    N N11 0.2083(9) 0.1695(10) 0.2906(9) 0.0362(19) Uani d . 1 . .
    C C16 0.1307(12) 0.2491(12) 0.2013(12) 0.045(3) Uani d . 1 . .
    H H16 0.1628 0.2889 0.1481 0.054 Uiso calc R 1 . .
    C C23 0.7440(13) 0.4853(12) 0.5559(14) 0.050(3) Uani d . 1 . .
    H H23 0.7365 0.5409 0.6151 0.060 Uiso calc R 1 . .
    O O1 0.4080(11) 0.3287(10) 0.2149(9) 0.056(2) Uani d D 1 . .
    H H1 0.378(11) 0.402(7) 0.218(10) 0.084 Uiso d D 1 . .
    H H2 0.385(8) 0.312(13) 0.138(3) 0.084 Uiso d D 1 . .
    O O12 0.2045(8) -0.0170(9) 0.5394(8) 0.0445(19) Uani d . 1 . .
    C C17 0.2455(9) 0.0251(9) 0.4646(9) 0.0275(18) Uani d . 1 . .
    N N12 -0.0479(10) 0.2225(11) 0.2591(11) 0.050(3) Uani d . 1 . .
    C C15 0.0023(12) 0.2730(13) 0.1871(12) 0.047(3) Uani d . 1 . .
    H H15 -0.0500 0.3278 0.1230 0.056 Uiso calc R 1 . .
    C C25 0.8376(14) 0.4253(14) 0.4272(15) 0.055(3) Uani d . 1 . .
    H H25 0.8995 0.4379 0.3935 0.066 Uiso calc R 1 . .
    O O22 0.5643(12) 0.4168(10) 0.6610(9) 0.054(2) Uani d . 1 . .
loop_
    _atom_site_aniso_label
    _atom_site_aniso_U_11
    _atom_site_aniso_U_22
    _atom_site_aniso_U_33
    _atom_site_aniso_U_12
    _atom_site_aniso_U_13
    _atom_site_aniso_U_23
    Pb1 0.0271(2) 0.0296(2) 0.0327(3) 0.00255(14) 0.01621(15) 0.00445(14)
    O11 0.024(3) 0.044(4) 0.060(5) 0.005(3) 0.020(3) 0.021(4)
    C22 0.019(4) 0.039(5) 0.041(5) -0.002(4) 0.010(4) 0.008(4)
    O21 0.045(4) 0.035(4) 0.058(5) -0.011(3) 0.040(4) -0.012(3)
    N21 0.024(4) 0.044(5) 0.038(5) -0.005(4) 0.021(3) -0.002(4)
    C12 0.018(4) 0.035(5) 0.038(5) -0.002(3) 0.012(3) -0.003(4)
    C13 0.031(5) 0.048(7) 0.041(6) 0.009(4) 0.019(4) -0.001(4)
    C27 0.038(6) 0.039(6) 0.047(6) -0.005(4) 0.020(5) -0.001(4)
    N22 0.048(6) 0.050(6) 0.091(9) -0.021(5) 0.042(6) -0.007(6)
    C26 0.034(5) 0.050(6) 0.050(6) -0.004(5) 0.032(5) -0.003(5)
    N11 0.027(4) 0.043(5) 0.040(5) 0.001(4) 0.016(4) 0.009(4)
    C16 0.039(7) 0.046(6) 0.051(7) 0.008(5) 0.018(6) 0.021(5)
    C23 0.042(6) 0.040(6) 0.077(9) -0.017(5) 0.032(6) -0.012(6)
    O1 0.072(7) 0.052(5) 0.042(5) 0.009(5) 0.022(5) 0.013(4)
    O12 0.040(4) 0.056(5) 0.044(4) 0.002(4) 0.024(3) 0.011(4)
    C17 0.022(4) 0.027(4) 0.033(5) -0.007(3) 0.011(3) -0.003(3)
    N12 0.031(5) 0.064(7) 0.054(6) 0.018(5) 0.016(5) -0.003(5)
    C15 0.030(6) 0.057(8) 0.045(7) 0.011(5) 0.008(5) 0.012(5)
    C25 0.044(7) 0.055(8) 0.081(10) -0.015(6) 0.041(7) 0.003(7)
    O22 0.077(6) 0.062(6) 0.042(5) -0.030(5) 0.043(4) -0.017(4)
_geom_special_details
;
All esds (except the esd in the dihedral angle between two l.s. planes) are
estimated using the full covariance matrix. The cell esds are taken into
account individually in the estimation of esds in distances, angles and
torsion angles; correlations between esds in cell parameters are only used
when they are defined by crystal symmetry. An approximate (isotropic)
treatment of cell esds is used for estimating esds involving l.s. planes.
;
loop_
    _geom_bond_atom_site_label_1
    _geom_bond_atom_site_label_2
    _geom_bond_site_symmetry_2
    _geom_bond_distance
    _geom_bond_publ_flag
    Pb1 O21 . 2.341(7) y
    Pb1 O11 3_656 2.508(7) y
    Pb1 O1 . 2.573(9) y
    Pb1 O11 . 2.572(8) y
    Pb1 N21 . 2.577(9) y
    Pb1 N11 . 2.807(9) y
    Pb1 O22 4_565 2.856(8) y
    O11 C17 . 1.277(12) ?
    O11 Pb1 3_656 2.508(7) ?
    C22 N21 . 1.295(14) ?
    C22 C23 . 1.389(15) ?
    C22 C27 . 1.532(16) ?
    O21 C27 . 1.285(14) ?
    N21 C26 . 1.318(12) ?
    C12 N11 . 1.310(13) ?
    C12 C13 . 1.385(13) ?
    C12 C17 . 1.513(13) ?
    C13 N12 . 1.357(15) ?
    C13 H13 . 0.9300 ?
    C27 O22 . 1.217(15) ?
    N22 C23 . 1.302(17) ?
    N22 C25 . 1.328(19) ?
    C26 C25 . 1.378(18) ?
    C26 H26 . 0.9300 ?
    N11 C16 . 1.334(14) ?
    C16 C15 . 1.388(17) ?
    C16 H16 . 0.9300 ?
    C23 H23 . 0.9300 ?
    O1 H1 . 0.84(2) ?
    O1 H2 . 0.84(2) ?
    O12 C17 . 1.219(12) ?
    N12 C15 . 1.295(17) ?
    C15 H15 . 0.9300 ?
    C25 H25 . 0.9300 ?
loop_
    _geom_angle_atom_site_label_1
    _geom_angle_atom_site_label_2
    _geom_angle_atom_site_label_3
    _geom_angle_site_symmetry_1
    _geom_angle_site_symmetry_3
    _geom_angle
    _geom_angle_publ_flag
    O21 Pb1 O11 . 3_656 81.6(3) ?
    O21 Pb1 O1 . . 88.0(3) ?
    O11 Pb1 O1 3_656 . 152.2(3) n
    O21 Pb1 O11 . . 75.0(3) ?
    O11 Pb1 O11 3_656 . 70.5(3) n
    O1 Pb1 O11 . . 131.3(3) ?
    O21 Pb1 N21 . . 65.4(3) n
    O11 Pb1 N21 3_656 . 81.6(3) ?
    O1 Pb1 N21 . . 70.6(3) ?
    O11 Pb1 N21 . . 134.3(3) ?
    O21 Pb1 N11 . . 78.0(3) ?
    O11 Pb1 N11 3_656 . 129.8(3) ?
    O1 Pb1 N11 . . 72.0(3) n
    O11 Pb1 N11 . . 60.1(3) n
    N21 Pb1 N11 . . 127.6(3) ?
    O21 Pb1 O22 . 4_565 149.2(3) ?
    O11 Pb1 O22 3_656 4_565 102.5(3) n
    O1 Pb1 O22 . 4_565 74.3(3) n
    O11 Pb1 O22 . 4_565 135.4(3) ?
    N21 Pb1 O22 . 4_565 84.8(3) ?
    N11 Pb1 O22 . 4_565 118.2(3) ?
    C17 O11 Pb1 . 3_656 119.3(6) ?
    C17 O11 Pb1 . . 125.8(6) ?
    Pb1 O11 Pb1 3_656 . 109.5(3) ?
    N21 C22 C23 . . 123.2(11) ?
    N21 C22 C27 . . 116.9(9) ?
    C23 C22 C27 . . 119.9(11) ?
    C27 O21 Pb1 . . 126.1(7) ?
    C22 N21 C26 . . 115.8(10) ?
    C22 N21 Pb1 . . 116.0(6) ?
    C26 N21 Pb1 . . 127.7(8) ?
    N11 C12 C13 . . 121.9(10) ?
    N11 C12 C17 . . 117.9(8) ?
    C13 C12 C17 . . 120.2(9) ?
    N12 C13 C12 . . 120.6(11) ?
    N12 C13 H13 . . 119.7 ?
    C12 C13 H13 . . 119.7 ?
    O22 C27 O21 . . 125.7(12) ?
    O22 C27 C22 . . 119.1(10) ?
    O21 C27 C22 . . 115.1(10) ?
    C23 N22 C25 . . 116.5(11) ?
    N21 C26 C25 . . 121.9(11) ?
    N21 C26 H26 . . 119.0 ?
    C25 C26 H26 . . 119.0 ?
    C12 N11 C16 . . 117.4(10) ?
    C12 N11 Pb1 . . 116.4(6) ?
    C16 N11 Pb1 . . 125.8(8) ?
    N11 C16 C15 . . 120.5(11) ?
    N11 C16 H16 . . 119.8 ?
    C15 C16 H16 . . 119.8 ?
    N22 C23 C22 . . 121.0(13) ?
    N22 C23 H23 . . 119.5 ?
    C22 C23 H23 . . 119.5 ?
    Pb1 O1 H1 . . 137(10) ?
    Pb1 O1 H2 . . 113(9) ?
    H1 O1 H2 . . 106(3) ?
    O12 C17 O11 . . 124.8(9) ?
    O12 C17 C12 . . 118.7(9) ?
    O11 C17 C12 . . 116.5(8) ?
    C15 N12 C13 . . 116.5(10) ?
    N12 C15 C16 . . 122.9(11) ?
    N12 C15 H15 . . 118.5 ?
    C16 C15 H15 . . 118.5 ?
    N22 C25 C26 . . 121.5(11) ?
    N22 C25 H25 . . 119.2 ?
    C26 C25 H25 . . 119.2 ?
loop_
    _geom_hbond_atom_site_label_D
    _geom_hbond_atom_site_label_H
    _geom_hbond_atom_site_label_A
    _geom_hbond_site_symmetry_A
    _geom_hbond_distance_DH
    _geom_hbond_distance_HA
    _geom_hbond_distance_DA
    _geom_hbond_angle_DHA
    O1 H2 O21 4_565 0.84(2) 2.17(5) 2.837(13) 136(7)
    O1 H1 O22 3_666 0.84(2) 2.29(5) 2.969(15) 139(7)
    O1 H1 O12 4_565 0.84(2) 2.49(7) 3.056(13) 126(7)
data_global
_journal_date_recd_electronic     2010-03-30
_journal_date_accepted     2010-04-09
_journal_name_full     'Acta Crystallographica, Section E'
_journal_year     2010
_journal_volume     66
_journal_issue      5
_journal_page_first     m525
_journal_page_last     m526
_journal_paper_category     QM
_journal_coeditor_code     HB5383
_publ_contact_author_name     'Janusz Leciejewicz'
_publ_contact_author_address
;
Institute of Nuclear Chemistry and Technology
ul. Dorodna 16
03-195 Warszawa
Poland
;
_publ_contact_author_email     'j.leciejewicz@ichtj.waw.pl'
_publ_contact_author_fax
;
48 22 6111917
;
_publ_contact_author_phone
;
48 22 5041230
;
_publ_section_title
;\
Poly[aqua(\m-pyrazine-2-carboxylato-\k^3^<i>N</i>,<i>O</i>:<i>O</i>)(\m-\
pyrazine-2-carboxylato-\k^3^<i>N</i>,<i>O</i>:<i>O</i>')lead(II)]
;
loop_
    _publ_author_name
    _publ_author_address
    'Wojciech Starosta'
;
Institute of Nuclear Chemistry and Technology
ul. Dorodna 16
03-195 Warszawa
Poland
;
    'Janusz Leciejewicz'
;
Institute of Nuclear Chemistry and Technology
ul. Dorodna 16
03-195 Warszawa
Poland
;
