# Supplementary material for: Poly[aqua­(μ-pyrazine-2-carboxyl­ato-κ3 N,O:O)(μ-pyrazine-2-carboxyl­ato-κ3 N,O:O′)lead(II)]
Source: Acta Crystallogr Sect E Struct Rep Online. 2010 Apr 17;66(Pt 5):m525–6. doi: 10.1107/S1600536810013188 (PMC2979184; doi:10.1107/S1600536810013188)
Supplement: Supplementary file 2 [file e-66-0m525-Isup2.hkl]

# 
# h,k,l, Fc-squared, Fo-squared, sigma(Fo-squared) and status flag 
# 
data_I
_shelx_title ' Pbryr1s1 in P2(1)/c' 
_shelx_refln_list_code          4 
_shelx_F_calc_maximum      311.62 
_exptl_crystal_F_000       872.00 
_reflns_d_resolution_high  0.7081 
 
loop_ 
 _symmetry_equiv_pos_as_xyz 
 'x, y, z' 
 '-x, y+1/2, -z+1/2' 
 '-x, -y, -z' 
 'x, -y-1/2, z-1/2' 
 
_cell_length_a    11.0980 
_cell_length_b    10.3820 
_cell_length_c    11.6780 
_cell_angle_alpha  90.000 
_cell_angle_beta  114.130 
_cell_angle_gamma  90.000 
 
_shelx_F_squared_multiplier     1.000 
 
loop_ 
 _refln_index_h 
 _refln_index_k 
 _refln_index_l 
 _refln_F_squared_calc 
 _refln_F_squared_meas 
 _refln_F_squared_sigma 
 _refln_observed_status 
   1   0   0    97109.52   115667.05   1100.22 o 
   2   0   0    62826.54    63071.88    321.10 o 
   3   0   0    75866.92    77677.66    419.46 o 
   4   0   0    52437.28    51998.24    367.22 o 
   5   0   0    13121.95    12432.88    192.03 o 
   6   0   0    27332.93    24388.14    294.58 o 
   7   0   0    12043.13    10628.77    218.67 o 
   8   0   0     5667.73     4795.44    187.23 o 
   9   0   0     1198.47     1107.05     47.87 o 
  10   0   0       29.17       46.13    161.20 o 
  11   0   0      142.48       42.18    182.11 o 
  12   0   0       72.55      153.28    205.37 o 
  13   0   0       47.18      -47.12    238.09 o 
  14   0   0      271.42      176.71    258.61 o 
   1   1   0      391.05      435.20     17.05 o 
   2   1   0      167.70      155.69     15.42 o 
   3   1   0     7404.14     7170.52    118.28 o 
   4   1   0    18874.14    18815.22    209.17 o 
   5   1   0     7866.03     7640.61    161.39 o 
   6   1   0    11121.88    11592.80    209.32 o 
   7   1   0     8423.10     8387.02    201.01 o 
   8   1   0     7295.92     7353.93    211.79 o 
   9   1   0     7958.46     7859.06    240.94 o 
  10   1   0     6999.29     6765.20    242.89 o 
  11   1   0     7522.92     6971.46    269.88 o 
  12   1   0     3782.02     3447.75    152.31 o 
  13   1   0     2097.33     2035.29     78.41 o 
  14   1   0     1211.22     1267.07     82.15 o 
   0   2   0      814.89     1225.34     50.40 o 
   2   2   0    13325.57    14655.31    158.33 o 
   3   2   0      255.59      284.98     19.89 o 
   4   2   0      806.45      965.05     45.95 o 
   5   2   0      956.69     1245.67     54.94 o 
   6   2   0      223.76      266.20     30.79 o 
   7   2   0        1.41      -27.28    118.53 o 
   8   2   0       51.93       79.37    132.45 o 
   9   2   0        5.91      130.43    153.74 o 
  10   2   0      156.49      145.40    165.75 o 
  11   2   0      256.79      275.02    192.12 o 
  12   2   0        3.69     -187.47    214.25 o 
  13   2   0        1.52     -220.20    242.51 o 
  14   2   0        1.00     -272.76    272.76 o 
   1   3   0       35.75       26.79     57.06 o 
   2   3   0      925.42      988.07     45.60 o 
   3   3   0     1192.38     1297.44     50.15 o 
   4   3   0     1173.31     1199.96     50.06 o 
   5   3   0     7730.46     7579.84    176.40 o 
   6   3   0     3699.36     3738.25    154.11 o 
   7   3   0     7252.33     7623.27    201.86 o 
   8   3   0     4908.33     5048.03    203.04 o 
   9   3   0     5738.33     5249.62    217.57 o 
  10   3   0     4358.17     4179.42    157.45 o 
  11   3   0     2988.58     2755.74    111.83 o 
  12   3   0     2520.47     2528.71    128.09 o 
  13   3   0     1806.75     1754.21     93.80 o 
   0   4   0    35423.62    45066.27    365.11 o 
   1   4   0    65755.81    58903.51    388.79 o 
   2   4   0    62422.60    68251.44    447.13 o 
   3   4   0    37264.44    41966.22    353.80 o 
   4   4   0    23358.56    26215.65    296.35 o 
   5   4   0    18831.36    20517.00    281.64 o 
   6   4   0    10867.75    11607.83    238.66 o 
   7   4   0     4679.53     5114.41    190.38 o 
   8   4   0     1753.43     1736.39     74.00 o 
   9   4   0     1374.10     1710.53     61.86 o 
  10   4   0      456.03      273.26    195.25 o 
  11   4   0      125.01      146.86    209.88 o 
  12   4   0        2.66      164.65    229.62 o 
  13   4   0      152.56      293.24    252.06 o 
   1   5   0     1182.91     1080.85     41.55 o 
   2   5   0      971.90     1236.48     53.46 o 
   3   5   0     4282.77     4555.37    152.17 o 
   4   5   0     6282.66     6589.69    183.00 o 
   5   5   0     7166.25     8163.14    210.09 o 
   6   5   0     3722.48     3893.73    181.01 o 
   7   5   0     9159.50     9557.87    248.89 o 
   8   5   0     5003.20     5419.37    222.01 o 
   9   5   0     4870.81     4583.04    200.30 o 
  10   5   0     4590.78     4322.54    180.15 o 
  11   5   0     4412.89     5266.99    216.62 o 
  12   5   0     2570.48     2449.81    105.06 o 
  13   5   0     1708.96     1619.71     85.77 o 
   0   6   0     3295.45     5008.14    190.65 o 
   1   6   0     1224.70     1005.08     36.50 o 
   2   6   0      579.84      605.83     31.86 o 
   3   6   0      143.26      162.81    119.13 o 
   4   6   0      544.36      655.18     38.31 o 
   5   6   0       38.94      -50.10    133.93 o 
   6   6   0       12.03      154.24    146.31 o 
   7   6   0      948.66      925.92     51.30 o 
   8   6   0      108.94      264.45    168.70 o 
   9   6   0       35.15      302.07    185.01 o 
  10   6   0       11.91      229.63    211.77 o 
  11   6   0        3.37       51.08    233.09 o 
  12   6   0       14.08     -247.48    258.89 o 
   1   7   0      253.04      248.83     38.74 o 
   2   7   0      158.10      129.56    124.10 o 
   4   7   0     2160.26     2231.48     95.28 o 
   5   7   0     2276.43     2340.07     90.25 o 
   6   7   0     4647.44     5090.99    211.15 o 
   7   7   0     3403.30     3345.26    184.65 o 
   8   7   0     3054.77     3051.68    146.58 o 
   9   7   0     3384.55     3377.77    107.49 o 
  10   7   0     2375.09     2533.26    100.03 o 
  11   7   0     1373.87     1345.79     78.23 o 
  12   7   0     1231.66     1543.56     85.14 o 
   0   8   0    31081.77    38180.88    500.32 o 
   1   8   0    20066.13    17046.21    354.46 o 
   2   8   0    20026.78    18940.48    314.01 o 
   3   8   0    16309.71    16444.18    306.16 o 
   4   8   0    12129.33    11839.95    280.11 o 
   5   8   0     9332.64     9503.40    270.04 o 
   6   8   0     8334.34     8372.80    269.97 o 
   7   8   0     3055.69     3841.97    130.53 o 
   8   8   0     2431.33     2649.33    106.11 o 
   9   8   0      840.82      995.90     69.15 o 
  10   8   0       68.55     -245.55    245.55 o 
  11   8   0        5.32       38.68    255.91 o 
   1   9   0      511.07      654.21     61.64 o 
   2   9   0      403.11      406.43     50.18 o 
   3   9   0     1721.88     1762.63     74.96 o 
   4   9   0     2298.68     2144.67     90.66 o 
   5   9   0     2911.67     2677.74    126.99 o 
   6   9   0     3850.60     3703.26    158.10 o 
   7   9   0     3575.37     3821.20    146.78 o 
   8   9   0     2923.14     3329.45    147.35 o 
   9   9   0     3653.29     3761.63    160.21 o 
  10   9   0     2454.57     2591.47    116.00 o 
  11   9   0     1687.67     1825.95     90.75 o 
   0  10   0      461.31      571.95     68.08 o 
   1  10   0      686.98      851.53     74.11 o 
   2  10   0     1599.34     1394.47     66.40 o 
   3  10   0     1056.72     1131.18     53.79 o 
   4  10   0      971.82      833.43     57.25 o 
   5  10   0      454.65      340.81    202.70 o 
   6  10   0      189.49      -42.18    212.41 o 
   7  10   0      142.91      221.30    224.28 o 
   8  10   0      155.97      151.84    247.61 o 
   9  10   0       57.10      -12.90    256.94 o 
  10  10   0      169.90      292.27     82.37 o 
   1  11   0        8.74      321.87    263.35 o 
   2  11   0       69.67      -35.22    197.44 o 
   3  11   0      329.32      293.96    197.13 o 
   4  11   0      921.91      724.08     63.70 o 
   5  11   0      880.95      736.84     67.17 o 
   6  11   0     1003.11      950.11     71.67 o 
   7  11   0      813.30      733.55     76.59 o 
   8  11   0      387.43      253.75     79.95 o 
   9  11   0      736.98      275.40    309.70 o 
   0  12   0     4451.21     5643.98    221.77 o 
   1  12   0     4858.27     6636.12    252.36 o 
   2  12   0     4877.32     3426.81    158.98 o 
   3  12   0     3199.45     2759.38    119.89 o 
   4  12   0     3280.64     3021.96    124.41 o 
   5  12   0     2554.75     2545.52     88.05 o 
   6  12   0     1775.95     1763.61     97.29 o 
   7  12   0     1025.09     1066.86     84.59 o 
   8  12   0      357.66     -167.82    302.37 o 
   1  13   0       10.77      -18.85    371.47 o 
   2  13   0      182.21      -99.25    293.28 o 
   3  13   0      345.27      286.99     77.95 o 
   4  13   0      526.45      393.47    252.38 o 
   5  13   0      954.38      994.98     81.59 o 
   6  13   0      883.31      987.23     86.04 o 
   0  14   0      280.73     -404.56    404.56 o 
   1  14   0      296.09      -43.19    429.90 o 
   2  14   0      397.16        9.93    328.24 o 
   3  14   0      130.56     -303.14    324.48 o 
   4  14   0      167.08       14.39    276.38 o 
 -14   1   1      586.85      518.75     77.02 o 
 -13   1   1     1189.50     1175.72     71.71 o 
 -12   1   1     1344.96     1281.37     63.79 o 
 -11   1   1     3427.13     3248.10    154.31 o 
 -10   1   1     6563.21     6373.53    236.55 o 
  -9   1   1     9204.14     8791.30    235.83 o 
  -8   1   1    14515.43    14034.08    263.70 o 
  -7   1   1    25209.86    27180.92    334.05 o 
  -6   1   1    16800.78    16300.15    243.57 o 
  -5   1   1    11717.45    11499.72    185.99 o 
  -4   1   1    23546.61    27102.94    251.03 o 
  -3   1   1    12645.96    15827.58    169.55 o 
  -2   1   1    12527.54    18540.13    163.35 o 
   0   1   1    13501.23    12628.15    422.71 o 
   1   1   1     5793.57     5887.20     81.74 o 
   2   1   1    12074.13    11734.04    129.13 o 
   3   1   1     2520.16     2384.10     83.04 o 
   4   1   1     1592.58     1583.74     68.88 o 
   5   1   1        7.61      -86.79     86.79 o 
   6   1   1       94.29      112.15     99.24 o 
   7   1   1      199.53      164.83    116.17 o 
   8   1   1      811.27      698.53     42.32 o 
   9   1   1     2646.58     2819.98     95.82 o 
  10   1   1     1665.92     1520.26     56.42 o 
  11   1   1     1807.07     1600.72     83.88 o 
  12   1   1     2277.08     2265.00    105.48 o 
  13   1   1     1508.90     1420.48     77.75 o 
 -14   2   1     2060.55     1787.85     85.37 o 
 -13   2   1     3307.15     2969.71    126.89 o 
 -12   2   1     3538.07     3261.61    146.18 o 
 -11   2   1     1443.44     1419.92     59.35 o 
 -10   2   1     1940.47     1948.08     67.00 o 
  -9   2   1     2803.88     2801.33    103.49 o 
  -8   2   1     1513.49     1492.94     59.98 o 
  -7   2   1      306.44      344.30     35.27 o 
  -6   2   1      400.89      515.67     32.32 o 
  -5   2   1     1746.30     1818.31     69.88 o 
  -4   2   1     8308.51     9593.49    162.22 o 
  -3   2   1    16404.42    21604.40    215.44 o 
  -1   2   1     9417.79    11907.90    150.14 o 
   0   2   1    67174.06    65820.60   3496.13 o 
   1   2   1    86453.28    92414.46    435.10 o 
   2   2   1    75974.09    82844.93    412.44 o 
   3   2   1    72951.61    78146.61    439.34 o 
   4   2   1    59168.52    60834.89    417.61 o 
   5   2   1    36237.59    35307.41    338.07 o 
   6   2   1    33069.18    32821.23    351.84 o 
   7   2   1    25652.27    25793.67    341.88 o 
   8   2   1    12802.68    11821.34    267.42 o 
   9   2   1    11266.89    10115.71    270.74 o 
  10   2   1     4346.63     4052.55    174.05 o 
  11   2   1     2229.30     2049.63     83.51 o 
  12   2   1     1267.61     1172.09     69.74 o 
  13   2   1     1103.43      978.06     77.15 o 
 -14   3   1      515.11     -111.27    276.20 o 
 -13   3   1     1007.20      953.97     74.15 o 
 -12   3   1     2058.68     1994.96     84.93 o 
 -11   3   1     4244.30     4326.47    178.93 o 
 -10   3   1     6886.11     6750.87    248.37 o 
  -9   3   1    14692.18    14635.34    310.50 o 
  -8   3   1    13446.26    14286.02    281.07 o 
  -7   3   1    11416.72    11876.36    245.95 o 
  -6   3   1    18710.26    20599.55    289.56 o 
  -5   3   1    23703.67    27370.23    310.50 o 
  -4   3   1    28405.57    36049.09    332.44 o 
  -3   3   1    20504.63    28749.77    274.06 o 
  -1   3   1    12768.80    12518.03    174.12 o 
   0   3   1     7143.59     6464.79   1228.48 o 
   1   3   1      770.63      900.28     32.53 o 
   2   3   1    18936.07    20506.67    198.11 o 
   3   3   1    14381.01    15194.65    187.54 o 
   4   3   1      676.72      866.80     37.88 o 
   5   3   1        0.36      -48.11     95.72 o 
   6   3   1       74.71       59.04    109.65 o 
   7   3   1     3286.15     2878.67    127.07 o 
   8   3   1     1992.41     2083.60     92.09 o 
   9   3   1      637.41      751.88     48.24 o 
  10   3   1     1040.63      989.45     55.77 o 
  11   3   1     2051.82     1951.65     91.44 o 
  12   3   1     1779.49     1601.20     73.85 o 
  13   3   1     1740.80     1598.50     82.79 o 
 -14   4   1       23.83      114.57    284.19 o 
 -13   4   1        1.78      268.30    242.02 o 
 -12   4   1       58.14      210.82    220.24 o 
 -11   4   1        4.78     -158.70    205.32 o 
 -10   4   1       48.35       27.28    178.57 o 
  -9   4   1      125.00      150.85    157.79 o 
  -8   4   1      229.83      181.22     44.68 o 
  -7   4   1      161.02      141.96    134.02 o 
  -6   4   1      622.72      755.59     39.32 o 
  -5   4   1      331.47      415.01     34.29 o 
  -3   4   1      929.37     1309.92     56.47 o 
  -2   4   1      126.97      131.58    100.79 o 
  -1   4   1     1268.02     1190.95     57.24 o 
   0   4   1       60.08      -45.99     54.96 o 
   1   4   1        9.02       61.01     80.35 o 
   2   4   1      628.96      645.19     23.93 o 
   3   4   1      439.87      464.76     28.36 o 
   4   4   1      211.58      158.93     95.36 o 
   5   4   1      337.94      158.53    112.31 o 
   6   4   1      107.47      150.85    118.60 o 
   7   4   1      890.69      879.14     43.83 o 
   8   4   1      111.62     -103.21    161.26 o 
   9   4   1      101.10     -172.16    172.16 o 
  10   4   1       23.16      191.94    182.52 o 
  11   4   1      112.89      126.51    212.35 o 
  12   4   1       27.37      -99.20    239.06 o 
  13   4   1       45.51      206.34    263.38 o 
 -13   5   1      417.88      178.29    272.15 o 
 -12   5   1     1596.01     1590.30     74.80 o 
 -11   5   1     1998.74     2309.55     86.43 o 
 -10   5   1     3192.46     3313.06    148.63 o 
  -9   5   1     5822.69     6310.45    252.48 o 
  -8   5   1     3790.14     4026.63    184.63 o 
  -7   5   1     6575.56     7196.65    226.27 o 
  -6   5   1     9948.29    14010.96    271.00 o 
  -5   5   1    14753.73    18129.98    292.13 o 
  -4   5   1    14399.08    17073.68    274.23 o 
  -1   5   1     6831.80     5115.77    156.19 o 
   0   5   1     4944.32     4671.71    206.12 o 
   1   5   1     3088.97     2571.10    102.05 o 
   2   5   1     4486.63     4953.87    142.31 o 
   3   5   1      779.07      750.28     37.39 o 
   4   5   1      514.74      570.13     32.34 o 
   5   5   1      130.45        8.93    117.62 o 
   6   5   1      114.43      188.07    124.06 o 
   7   5   1     1718.84     1776.12     67.49 o 
   8   5   1      311.21      282.07    159.90 o 
   9   5   1      850.31      843.96     55.24 o 
  10   5   1     1622.86     1638.51     64.36 o 
  11   5   1     1033.97      986.02     69.19 o 
  12   5   1      948.97      945.76     76.12 o 
 -13   6   1     1681.63     1735.23     87.76 o 
 -12   6   1     1185.38     1323.99     77.18 o 
 -11   6   1     2359.84     2505.06     94.02 o 
 -10   6   1     1666.10     1522.15     66.38 o 
  -9   6   1      984.38     1121.79     59.75 o 
  -8   6   1      265.15      259.18     51.14 o 
  -7   6   1     1025.25     1138.63     57.80 o 
  -6   6   1      654.49      903.09     47.27 o 
  -5   6   1     1049.05     1557.62     61.85 o 
  -4   6   1     2091.58     2477.75    114.95 o 
  -3   6   1     4244.32     5416.54    193.90 o 
  -1   6   1    17505.04    13995.28    239.95 o 
   0   6   1    28795.82    28614.35    246.91 o 
   1   6   1    26639.30    19165.26    291.37 o 
   2   6   1    27572.29    27635.43    323.76 o 
   3   6   1    30409.69    30491.65    340.89 o 
   4   6   1    26517.58    26712.88    337.87 o 
   5   6   1    17560.53    18740.13    304.40 o 
   6   6   1    19874.74    19739.96    338.51 o 
   7   6   1    13693.27    12811.67    290.35 o 
   8   6   1     9230.89     9905.24    276.76 o 
   9   6   1     5040.00     4932.95    205.73 o 
  10   6   1     3762.95     3769.98    180.96 o 
  11   6   1     2067.56     2584.64    104.38 o 
  12   6   1     1172.63     1139.54     81.64 o 
 -12   7   1     1341.12     1477.46     84.18 o 
 -11   7   1     2806.32     3102.14    124.19 o 
 -10   7   1     3338.89     3656.29    133.52 o 
  -9   7   1     5723.20     5899.32    253.41 o 
  -8   7   1     6937.64     7077.37    275.85 o 
  -7   7   1    13155.02    13864.88    326.29 o 
  -6   7   1    11084.36    12825.70    309.45 o 
  -5   7   1    14007.99    16497.27    320.78 o 
  -4   7   1    11471.88    12705.73    287.73 o 
  -3   7   1    14636.11    18871.47    333.08 o 
  -1   7   1    11676.62    10476.40    220.54 o 
   0   7   1    11806.62    12952.64    614.78 o 
   1   7   1     5848.57     4762.72    187.56 o 
   2   7   1     3155.81     3276.45    132.71 o 
   3   7   1      710.67      759.16     38.83 o 
   4   7   1      404.87      533.72     41.25 o 
   5   7   1       48.60      -81.85    140.38 o 
   6   7   1       28.42      -15.38    156.24 o 
   7   7   1      218.29      191.11     50.13 o 
   8   7   1      447.75      498.30     56.14 o 
   9   7   1     1352.35     1298.37     65.79 o 
  10   7   1     1171.71     1266.84     72.21 o 
  11   7   1     1180.11     1332.85     79.16 o 
  12   7   1     1125.69     1024.31     86.11 o 
 -12   8   1       25.79     -144.82    290.15 o 
 -11   8   1       17.88       63.48    254.43 o 
 -10   8   1        6.97      -70.92    236.07 o 
  -9   8   1      225.09      109.69    227.82 o 
  -8   8   1       14.68      341.22    204.34 o 
  -7   8   1      247.25      271.06    195.10 o 
  -6   8   1       73.88      -13.39    183.55 o 
  -5   8   1      248.16      245.77    180.72 o 
  -4   8   1      401.27      338.38     52.67 o 
  -3   8   1      278.84      268.67    169.35 o 
  -2   8   1       26.35       26.29    190.96 o 
  -1   8   1      184.15      166.30     38.72 o 
   0   8   1      458.93      487.84     78.05 o 
   1   8   1      152.95      262.56    149.89 o 
   2   8   1      343.37      345.76     46.70 o 
   3   8   1      465.65      277.85    154.58 o 
   4   8   1     1011.63     1283.48     55.80 o 
   5   8   1     1365.84     1077.12     50.89 o 
   6   8   1      899.58      802.43     52.27 o 
   7   8   1      140.34       29.77     53.59 o 
   8   8   1      427.43      417.75     60.10 o 
   9   8   1      241.04      232.30    230.31 o 
  10   8   1      224.16       83.88    247.66 o 
  11   8   1       77.00     -162.71    267.38 o 
 -11   9   1      324.44      488.52    285.46 o 
 -10   9   1      919.59      825.32     80.59 o 
  -9   9   1     1452.14     1567.22     77.26 o 
  -8   9   1     1986.02     2115.68     89.42 o 
  -7   9   1     2382.88     2510.47     86.08 o 
  -6   9   1     3779.51     4249.28    175.21 o 
  -5   9   1     1966.35     2211.66     90.01 o 
  -4   9   1     3906.62     4410.12    177.03 o 
  -3   9   1     4444.68     5324.14    192.71 o 
  -2   9   1     3986.26     5646.92    244.93 o 
  -1   9   1     1909.97     1802.27     86.06 o 
   0   9   1     1908.32     2272.86    444.57 o 
   1   9   1     1054.28      790.89     54.82 o 
   2   9   1      227.35      -80.92    186.17 o 
   3   9   1       37.61      174.60    156.74 o 
   4   9   1        0.58       85.80    156.22 o 
   5   9   1       24.65       88.29    179.05 o 
   6   9   1      376.82      313.40    178.80 o 
   7   9   1      247.48      369.81    204.51 o 
   8   9   1      255.34      322.16     65.52 o 
   9   9   1      488.14      322.40    247.39 o 
  10   9   1      621.90      656.97     79.51 o 
 -10  10   1      677.80      741.08     86.48 o 
  -9  10   1      379.98       78.96    283.54 o 
  -8  10   1      116.46     -263.45    263.45 o 
  -7  10   1        2.25       11.90    237.55 o 
  -6  10   1       12.10     -236.57    236.57 o 
  -5  10   1      385.17      373.01    228.97 o 
  -4  10   1     1766.44     1867.04     80.91 o 
  -3  10   1     2647.66     2850.76    134.37 o 
  -2  10   1     3321.35     4525.25    186.56 o 
  -1  10   1     5150.38     4454.24    209.28 o 
   0  10   1     8298.88     8963.49   2239.05 o 
   1  10   1     7939.61     6327.43    243.89 o 
   2  10   1     9326.54     7689.49    286.80 o 
   3  10   1     8152.39     7559.61    283.74 o 
   4  10   1     6341.41     5789.41    226.68 o 
   5  10   1     7255.81     6830.83    248.14 o 
   6  10   1     5534.78     4761.22    232.24 o 
   7  10   1     3868.71     3339.03    134.22 o 
   8  10   1     3288.72     3088.18    113.84 o 
   9  10   1     3194.88     3244.38    143.33 o 
  -9  11   1     2374.25     2314.91    108.95 o 
  -8  11   1     2770.34     2905.66    161.18 o 
  -7  11   1     2692.75     2747.07    119.13 o 
  -6  11   1     4047.03     4263.12    179.10 o 
  -5  11   1     4311.63     4552.00    191.43 o 
  -4  11   1     5291.66     5790.49    238.21 o 
  -3  11   1     5242.34     5519.04    210.44 o 
  -2  11   1     4046.79     3134.73    141.55 o 
  -1  11   1     2328.53     2012.40     84.08 o 
   0  11   1     2438.18     2575.28    507.45 o 
   1  11   1     1188.51     1005.45     69.26 o 
   2  11   1      691.73       48.73    232.72 o 
   3  11   1      376.06      352.62    227.96 o 
   4  11   1      202.66      114.65    211.43 o 
   5  11   1        2.02      184.49    209.78 o 
   6  11   1       73.59      238.11    222.73 o 
   7  11   1      242.63      183.65     71.97 o 
   8  11   1      137.80      164.23    259.49 o 
  -8  12   1        1.22      263.84    297.56 o 
  -7  12   1        4.28     -296.08    296.08 o 
  -6  12   1       23.95       41.66    270.31 o 
  -5  12   1      124.62     -240.63    276.85 o 
  -4  12   1       37.26       25.79    254.94 o 
  -3  12   1       18.74      255.42    242.03 o 
  -2  12   1      336.31      491.08    300.91 o 
  -1  12   1      411.08      249.83    265.73 o 
   0  12   1      276.50      189.21    213.97 o 
   1  12   1      239.61      291.37    267.54 o 
   2  12   1      403.36      270.68     72.02 o 
   3  12   1      411.41      383.42    239.39 o 
   4  12   1      411.71      198.66    239.38 o 
   5  12   1      270.36      296.84    240.75 o 
   6  12   1      180.81       38.71    256.06 o 
   7  12   1      502.76      203.67    273.21 o 
  -6  13   1      579.12      492.89    317.00 o 
  -5  13   1      734.03      498.63    302.26 o 
  -4  13   1      920.64      924.30     86.56 o 
  -3  13   1     1290.40     1298.08     82.19 o 
  -2  13   1      640.57      633.21    351.40 o 
  -1  13   1      518.44      573.83     87.44 o 
   0  13   1      424.21      377.17    236.60 o 
   1  13   1      129.59      338.38    306.62 o 
   2  13   1      106.99       98.73    280.31 o 
   3  13   1      155.10      189.55    289.78 o 
   4  13   1        0.18      137.87    264.33 o 
   5  13   1       22.92      121.51    265.34 o 
   6  13   1      102.76      405.81    269.88 o 
  -4  14   1      218.19      300.25    317.12 o 
  -3  14   1      401.71      360.52     81.94 o 
  -2  14   1      924.93      829.22    118.89 o 
  -1  14   1     1088.03     1058.61    102.53 o 
   0  14   1     1508.99     1865.80    340.65 o 
   1  14   1     1876.31     1941.98    117.26 o 
   2  14   1     2221.27     1766.73    104.40 o 
   3  14   1     2194.51     2089.58    103.38 o 
 -14   0   2     3069.21     2928.83    128.26 o 
 -13   0   2     6128.72     5257.82    225.94 o 
 -12   0   2    10057.51     8904.72    290.67 o 
 -11   0   2     7788.23     7233.92    265.95 o 
  -9   0   2    14941.92    14508.78    288.36 o 
  -7   0   2    28359.45    28628.38    344.09 o 
  -6   0   2    25700.96    27662.35    312.87 o 
  -5   0   2    25434.02    27568.47    279.57 o 
  -4   0   2     9866.67    11025.64    161.76 o 
  -3   0   2     9644.15    12811.24    157.10 o 
  -2   0   2     3991.54     5734.45    106.30 o 
  -1   0   2     2459.68     2062.22     65.34 o 
   1   0   2     1159.60     1190.31     51.51 o 
   2   0   2    45498.50    46991.95    298.41 o 
   3   0   2    19416.47    18727.73    201.58 o 
   4   0   2    23997.28    21778.30    244.52 o 
   5   0   2    21744.53    19517.87    256.35 o 
   6   0   2    14513.18    12156.60    222.49 o 
   7   0   2    14431.13    11871.95    245.03 o 
   8   0   2    12620.16    10929.80    253.17 o 
   9   0   2    13821.25    12628.28    305.05 o 
  10   0   2    11284.98    10439.42    294.88 o 
  11   0   2     6412.00     6025.71    246.59 o 
  12   0   2     2254.43     1999.50     88.46 o 
  13   0   2     2000.82     1932.70     93.34 o 
 -14   1   2       57.42      -62.00    262.90 o 
 -13   1   2        8.22      -33.72    230.12 o 
 -12   1   2      119.16       20.34    196.97 o 
 -11   1   2      618.12      597.11     54.19 o 
 -10   1   2      238.64      359.93     45.67 o 
  -9   1   2     3132.36     2928.08    122.34 o 
  -8   1   2     6690.49     6298.49    193.67 o 
  -7   1   2    12803.76    13504.75    242.36 o 
  -6   1   2    17655.90    19229.77    266.56 o 
  -5   1   2    12699.93    15503.55    212.30 o 
  -4   1   2    42576.48    63964.45    408.79 o 
  -1   1   2    56171.64    43275.45    275.70 o 
   0   1   2    45172.12    40740.08    847.78 o 
   1   1   2     8213.96     7760.62    114.48 o 
   2   1   2     9011.85     7968.62    122.17 o 
   3   1   2    18321.22    17243.62    193.61 o 
   4   1   2    11782.90    10576.94    177.42 o 
   5   1   2    12928.34    11483.14    202.30 o 
   6   1   2     5353.85     4806.41    158.92 o 
   7   1   2     3322.00     2881.02    116.49 o 
   8   1   2      378.70      384.52     40.24 o 
   9   1   2      384.21      267.74    165.91 o 
  10   1   2       28.86      -18.35    181.53 o 
  11   1   2        2.99      280.21    193.91 o 
  12   1   2       45.43      265.86    232.13 o 
  13   1   2      214.37      268.98    246.15 o 
 -14   2   2        1.53     -182.50    254.91 o 
 -13   2   2       20.72     -153.75    231.12 o 
 -12   2   2       36.67      -20.34    203.36 o 
 -11   2   2      337.70      293.00    179.28 o 
 -10   2   2      230.41      103.26    168.79 o 
  -9   2   2      299.07      355.60     43.70 o 
  -8   2   2       27.14      134.91    126.48 o 
  -7   2   2      135.59      162.30    119.62 o 
  -6   2   2       14.91       26.78    107.13 o 
  -5   2   2     3211.76     3955.96    139.36 o 
  -4   2   2      610.61      909.87     41.90 o 
  -3   2   2        0.24      138.37     83.32 o 
  -1   2   2      727.00      773.08     34.59 o 
   0   2   2    15387.65    14338.19    407.48 o 
   1   2   2    12417.01    13907.51    166.42 o 
   2   2   2     5944.64     6590.22    121.46 o 
   3   2   2        6.89       26.78     70.43 o 
   4   2   2       60.81       83.35     86.33 o 
   5   2   2     1228.79     1192.03     51.48 o 
   6   2   2       29.25      147.81    106.64 o 
   7   2   2      228.92      202.08     35.25 o 
   8   2   2       72.28      -32.25    141.39 o 
   9   2   2       45.71      -75.40    160.71 o 
  10   2   2        1.04     -143.33    181.02 o 
  11   2   2       81.96       67.96    211.33 o 
  12   2   2        1.91      180.52    226.15 o 
  13   2   2        1.24      -45.13    259.37 o 
 -14   3   2        1.82      -51.58     76.87 o 
 -13   3   2       10.92      -81.83    236.07 o 
 -12   3   2      149.63      169.21     62.03 o 
 -11   3   2      382.66      401.82     55.63 o 
 -10   3   2     1792.21     1907.41     63.96 o 
  -9   3   2     4461.26     4649.41    187.27 o 
  -8   3   2     6636.69     6759.84    216.82 o 
  -7   3   2     9277.78    10619.92    237.35 o 
  -6   3   2    14982.73    18929.19    283.43 o 
  -5   3   2    17348.23    24282.10    298.56 o 
  -2   3   2    28066.70    40464.71    337.99 o 
  -1   3   2    14079.73    11039.47    160.01 o 
   0   3   2    34357.33    31525.28   1640.37 o 
   1   3   2     8651.45     8469.26    153.49 o 
   2   3   2    19326.86    19714.58    218.47 o 
   3   3   2    14889.42    14997.63    201.68 o 
   4   3   2     9145.29     8992.44    174.68 o 
   5   3   2     3113.46     3066.97    118.72 o 
   6   3   2     5451.29     4766.19    162.27 o 
   7   3   2      103.58       81.87    132.98 o 
   8   3   2      648.22      653.03     45.26 o 
   9   3   2      108.17       81.87    165.72 o 
  10   3   2       14.24      222.69    184.00 o 
  11   3   2       78.50      311.04    216.78 o 
  12   3   2      123.58        5.95    255.51 o 
  13   3   2      367.66      -85.40    273.08 o 
 -14   4   2     3297.69     3385.22    127.81 o 
 -13   4   2     4643.65     4475.73    202.50 o 
 -12   4   2     6178.61     7685.60    267.64 o 
 -11   4   2    10032.43    10038.22    319.16 o 
 -10   4   2     8040.25     8621.05    276.08 o 
  -9   4   2     9106.90     9627.69    281.13 o 
  -8   4   2     9852.32    11179.28    266.45 o 
  -7   4   2    11699.13    14361.99    273.73 o 
  -6   4   2     9643.54    12536.25    255.14 o 
  -5   4   2    10641.62    14827.80    256.07 o 
  -4   4   2     4712.74     6900.44    185.76 o 
  -3   4   2      958.59     1530.59     57.48 o 
  -2   4   2      723.67     1062.18     36.44 o 
  -1   4   2     1780.10     1678.13     61.00 o 
   0   4   2    12268.33    11911.89    565.45 o 
   1   4   2    16527.11    15634.10    222.65 o 
   2   4   2     3609.89     3766.00    125.41 o 
   3   4   2    26042.65    27969.65    292.28 o 
   4   4   2    22470.81    23462.25    283.19 o 
   5   4   2    13653.08    13364.78    238.75 o 
   6   4   2    15849.63    14345.08    259.33 o 
   7   4   2    21371.14    20001.47    321.04 o 
   8   4   2    11506.75    10883.05    274.49 o 
   9   4   2     9769.99     9598.71    290.90 o 
  10   4   2     5822.49     5616.27    257.84 o 
  11   4   2     4393.52     4352.81    171.70 o 
  12   4   2     3254.09     3139.90    119.30 o 
 -14   5   2        0.31     -296.57    296.57 o 
 -13   5   2       49.61       12.40    257.93 o 
 -12   5   2      140.54      143.89    234.69 o 
 -11   5   2      681.17      621.50     63.64 o 
 -10   5   2     1190.39     1325.97     63.28 o 
  -9   5   2     3047.80     3216.44    146.20 o 
  -8   5   2     7585.16     8239.74    266.34 o 
  -7   5   2    10113.47    11865.29    271.84 o 
  -6   5   2    12439.57    16617.68    308.96 o 
  -5   5   2    24503.42    35953.55    415.17 o 
  -2   5   2    39325.22    58155.85    493.86 o 
  -1   5   2    29508.15    22975.92    283.68 o 
   0   5   2    32665.35    29339.72   2757.45 o 
   1   5   2    15107.57    12445.00    224.19 o 
   2   5   2    15510.43    16220.73    244.66 o 
   3   5   2    11429.21    11109.09    206.89 o 
   4   5   2    10065.61     9782.80    210.11 o 
   5   5   2     3369.81     2826.70    130.71 o 
   6   5   2     4993.23     4254.20    175.69 o 
   7   5   2      959.28      881.06     45.32 o 
   8   5   2      897.95      842.23     51.77 o 
   9   5   2      102.46     -115.60    185.55 o 
  10   5   2       21.32     -202.36    208.80 o 
  11   5   2        6.15      292.11    231.11 o 
  12   5   2       82.96      163.70    252.50 o 
 -13   6   2       77.94     -178.58    278.29 o 
 -12   6   2       85.21      338.82    235.64 o 
 -11   6   2       35.87      -44.64    227.66 o 
 -10   6   2        7.64      -79.35    197.88 o 
  -9   6   2      179.20      105.22    190.58 o 
  -8   6   2      212.48      254.65     52.12 o 
  -7   6   2       77.79     -172.15    172.15 o 
  -6   6   2       87.15     -165.72    165.72 o 
  -5   6   2       22.86      -81.84    160.70 o 
  -4   6   2       59.71      103.19     47.13 o 
  -3   6   2       66.86      126.02     47.63 o 
  -2   6   2      903.45      957.26     42.90 o 
  -1   6   2      115.87       96.78    114.65 o 
   0   6   2      457.59      527.65     56.95 o 
   1   6   2      666.93      520.44     36.36 o 
   2   6   2      161.72      109.21    121.62 o 
   3   6   2      339.73      417.39     34.78 o 
   4   6   2       91.50      172.17    111.64 o 
   5   6   2      134.25       57.57    124.56 o 
   6   6   2      127.71      174.67    143.41 o 
   7   6   2      327.52      233.91     47.18 o 
   8   6   2       41.66      185.51    171.13 o 
   9   6   2      333.55      368.44    199.61 o 
  10   6   2      380.63      357.06     66.05 o 
  11   6   2      202.48       17.87    249.13 o 
  12   6   2       29.68     -276.76    276.76 o 
 -13   7   2        9.03     -296.08    296.08 o 
 -12   7   2       14.78       70.92    269.80 o 
 -11   7   2        7.45     -190.94    242.02 o 
 -10   7   2      275.58     -155.88    230.85 o 
  -9   7   2     1750.24     1794.62     76.40 o 
  -8   7   2     1186.97     1380.53     62.30 o 
  -7   7   2     1645.27     1774.69     48.36 o 
  -6   7   2     5835.23     6644.29    218.03 o 
  -5   7   2     3739.83     4926.62    202.56 o 
  -4   7   2     3827.55     5334.35    233.20 o 
  -2   7   2     8877.27     7983.29    242.50 o 
  -1   7   2     7679.73     6792.93    206.46 o 
   0   7   2     6789.61     6245.83    537.55 o 
   1   7   2     8354.00     7044.26    217.83 o 
   2   7   2     8542.57     7968.75    221.31 o 
   3   7   2     4769.92     4386.53    180.82 o 
   4   7   2     2997.41     2833.92    125.77 o 
   5   7   2     2568.94     2312.40     99.34 o 
   6   7   2      604.13      659.31     48.23 o 
   7   7   2      228.23      -57.58    180.69 o 
   8   7   2       54.82      -99.70    193.95 o 
   9   7   2       13.54      -53.07    213.26 o 
  10   7   2       40.78      115.57    241.06 o 
  11   7   2       17.04      214.75    255.92 o 
 -12   8   2     3171.51     3333.96    128.77 o 
 -11   8   2     2524.93     2710.51    113.54 o 
 -10   8   2     4553.04     5286.29    205.10 o 
  -9   8   2     6474.15     6991.43    298.61 o 
  -8   8   2     4324.54     4908.69    186.10 o 
  -7   8   2     7006.03     7937.98    298.46 o 
  -6   8   2     3903.06     4412.97    179.54 o 
  -5   8   2     2267.09     2630.14    124.27 o 
  -4   8   2     1562.79     2194.41    102.93 o 
  -3   8   2      864.85     1141.55     63.25 o 
  -2   8   2       29.41     -115.57    157.23 o 
  -1   8   2      475.76      381.31     43.25 o 
   0   8   2       73.16      -91.97    106.79 o 
   1   8   2     1973.16     1803.97     86.14 o 
   2   8   2     5271.52     5094.86    197.31 o 
   3   8   2     5133.68     4923.43    221.88 o 
   4   8   2     5698.17     5151.38    212.52 o 
   5   8   2     6723.85     6454.23    242.73 o 
   6   8   2     6235.59     6115.65    253.12 o 
   7   8   2     5148.36     4023.38    200.23 o 
   8   8   2     4678.88     4193.53    166.43 o 
   9   8   2     5021.90     4588.17    198.78 o 
  10   8   2     3484.28     3701.19    145.48 o 
  11   8   2     1985.85     2209.39     89.33 o 
 -11   9   2      297.32      298.85    292.89 o 
 -10   9   2      666.92      752.56     80.53 o 
  -9   9   2     1387.50     1543.03     89.71 o 
  -8   9   2     2143.29     2293.53     96.98 o 
  -7   9   2     3484.55     3706.03    160.35 o 
  -6   9   2     5065.43     5913.08    235.84 o 
  -5   9   2     6096.48     8235.90    325.51 o 
  -4   9   2     9280.90    13205.57    368.25 o 
  -2   9   2    11807.47     9955.18    298.68 o 
  -1   9   2    10631.09    10039.95    266.66 o 
   0   9   2     9597.43     8723.10    305.05 o 
   1   9   2     8958.58     7467.57    295.55 o 
   2   9   2     8752.13     8481.37    298.12 o 
   3   9   2     5106.79     4834.33    199.15 o 
   4   9   2     4538.38     4226.01    168.23 o 
   5   9   2     2391.05     2039.61     78.60 o 
   6   9   2     1260.45     1072.87     60.30 o 
   7   9   2      772.90      699.75     63.16 o 
   8   9   2      277.85      204.52     67.02 o 
   9   9   2      227.05      232.27    250.14 o 
  10   9   2       58.33      369.54    272.82 o 
 -11  10   2      173.94     -248.60    321.05 o 
 -10  10   2      105.54      -64.00    292.70 o 
  -9  10   2      148.15     -195.00    278.36 o 
  -8  10   2      130.05      385.52    259.00 o 
  -7  10   2      201.32      426.82    234.75 o 
  -6  10   2        5.83     -186.97    233.09 o 
  -5  10   2      286.14      261.16     71.00 o 
  -4  10   2      147.87      -12.41    263.50 o 
  -3  10   2      110.48      -61.52    260.48 o 
  -2  10   2      260.90      126.11    195.61 o 
  -1  10   2       24.34      102.17    164.17 o 
   0  10   2      146.49      131.34     60.37 o 
   1  10   2        4.04       51.58    200.86 o 
   2  10   2        5.90       77.86     57.53 o 
   3  10   2        9.53      -43.15    206.81 o 
   4  10   2        6.88     -174.08    192.92 o 
   5  10   2      186.90       50.12    200.50 o 
   6  10   2      161.89      347.85    215.36 o 
   7  10   2      216.97      158.82    231.78 o 
   8  10   2      271.11       73.96    253.16 o 
   9  10   2       79.81     -177.59    276.80 o 
 -10  11   2       37.99      505.91    321.40 o 
  -9  11   2      211.26        7.44    314.64 o 
  -8  11   2      552.21      642.94     86.45 o 
  -7  11   2      727.34      523.05    287.88 o 
  -6  11   2     1151.48     1209.62     84.16 o 
  -5  11   2     1156.78     1249.62     83.67 o 
  -4  11   2     1123.01     1573.31     88.65 o 
  -3  11   2     2221.61     2699.88    116.04 o 
  -2  11   2     2922.22     2251.98    118.87 o 
  -1  11   2     2105.14     1832.04     60.50 o 
   0  11   2     2590.34     2427.91    186.10 o 
   1  11   2     1974.34     1628.58     73.46 o 
   2  11   2     1056.62      906.73     68.22 o 
   3  11   2     1221.95     1141.87     72.74 o 
   4  11   2      780.06      840.51     67.64 o 
   5  11   2      462.77      219.56    233.97 o 
   6  11   2      181.19      378.63    233.23 o 
   7  11   2        4.43       56.54    251.94 o 
   8  11   2        7.75     -274.26    274.26 o 
  -8  12   2     1184.29     1241.12     98.57 o 
  -7  12   2     1425.90     1447.03     96.67 o 
  -6  12   2     1088.08     1314.62     93.08 o 
  -5  12   2      646.44      529.36    323.08 o 
  -4  12   2      461.54      576.23     97.36 o 
  -3  12   2      100.78      519.93    309.08 o 
  -2  12   2       38.31     -242.05    242.05 o 
  -1  12   2       26.56      256.42    203.85 o 
   0  12   2      274.51       58.84    185.10 o 
   1  12   2      708.88      563.34     78.06 o 
   2  12   2     1032.02      698.36     77.65 o 
   3  12   2     1697.92     1580.99     84.81 o 
   4  12   2     2257.53     2259.53     88.46 o 
   5  12   2     2146.58     1912.13     97.90 o 
   6  12   2     2337.25     2101.38     87.95 o 
   7  12   2     1829.57     1788.82     87.79 o 
  -7  13   2     1321.61     1551.84    106.08 o 
  -6  13   2     1935.62     2169.88    107.80 o 
  -5  13   2     2250.48     2660.99    112.91 o 
  -4  13   2     2215.77     3019.21    127.40 o 
  -3  13   2     2648.36     3328.59    137.11 o 
  -2  13   2     3832.69     3580.23    123.09 o 
  -1  13   2     3179.38     2647.56    105.78 o 
   0  13   2     3258.73     3353.34    546.85 o 
   1  13   2     2812.77     2302.14     99.64 o 
   2  13   2     2280.82     1988.51    107.45 o 
   3  13   2     1619.38     1642.92     95.73 o 
   4  13   2     1228.07     1114.87     90.13 o 
   5  13   2      894.11      756.49     86.54 o 
  -4  14   2        3.88       50.09    422.05 o 
  -3  14   2       34.01      567.91    397.29 o 
  -2  14   2        3.39      204.82    274.25 o 
  -1  14   2        0.00     -200.36    291.11 o 
   0  14   2        1.13      196.92    231.04 o 
   1  14   2        5.36     -269.79    335.75 o 
   2  14   2       80.25      307.06    326.91 o 
 -14   1   3     1064.59      990.95     75.65 o 
 -13   1   3     1662.31     1552.01     70.34 o 
 -12   1   3      812.21      828.30     58.70 o 
 -11   1   3      226.64      150.91    178.21 o 
  -9   1   3      103.52      201.45    141.41 o 
  -7   1   3       73.10      169.69    113.12 o 
  -6   1   3     6548.63     8316.47    189.88 o 
  -5   1   3     9663.82    12339.42    215.54 o 
  -4   1   3    10976.69    15870.01    222.40 o 
  -3   1   3     9713.42    13174.69    190.97 o 
  -2   1   3    20069.03    18498.19    204.85 o 
  -1   1   3    11825.20     8797.35    131.86 o 
   0   1   3    31443.51    26725.75    433.36 o 
   1   1   3    20211.58    18252.73    196.25 o 
   2   1   3    30293.81    30060.14    263.11 o 
   3   1   3    28796.05    28654.63    278.68 o 
   4   1   3    12913.48    12036.79    200.17 o 
   5   1   3    10557.72    10036.87    201.61 o 
   6   1   3    12467.34    10502.15    216.94 o 
   7   1   3     4582.55     3841.87    144.92 o 
   8   1   3     2790.54     2244.19     98.88 o 
   9   1   3     3754.50     3618.23    140.44 o 
  10   1   3     1311.16     1228.96     60.80 o 
  11   1   3      407.15       87.41    223.99 o 
  12   1   3      395.23      294.47    248.29 o 
 -14   2   3     1999.76     1792.83     94.86 o 
 -13   2   3     4117.82     4218.37    163.52 o 
 -12   2   3     7014.24     6542.72    262.63 o 
 -11   2   3    11737.31    10802.10    303.71 o 
 -10   2   3    15451.97    15221.11    309.89 o 
  -9   2   3    20248.14    20471.56    344.01 o 
  -8   2   3    22231.23    25516.87    354.55 o 
  -7   2   3    28300.70    36130.27    404.10 o 
  -6   2   3    31352.78    45940.57    422.72 o 
  -2   2   3    38661.83    34033.66    293.64 o 
  -1   2   3    41596.78    35121.63    277.95 o 
   0   2   3    13989.36    12126.23    115.11 o 
   1   2   3     5727.53     5619.95    129.44 o 
   2   2   3     6163.15     6454.46    136.27 o 
   4   2   3     2395.72     2529.20     98.73 o 
   5   2   3     3286.25     3137.69    129.37 o 
   6   2   3     2546.40     2165.14    105.02 o 
   7   2   3     5679.19     5077.10    192.41 o 
   8   2   3     2928.52     2791.98    112.48 o 
   9   2   3     4288.65     3797.61    195.18 o 
  10   2   3     4029.65     3483.81    145.96 o 
  11   2   3     3988.16     3740.22    170.44 o 
  12   2   3     2477.41     2362.89    102.50 o 
 -14   3   3     1064.75     1192.46     78.63 o 
 -13   3   3     1373.14     1415.23     72.76 o 
 -12   3   3     1747.84     1677.69     69.88 o 
 -11   3   3      481.20      555.03     58.14 o 
 -10   3   3      380.44      274.70    166.41 o 
  -9   3   3      625.18      623.24     48.74 o 
  -8   3   3      304.83      344.72     42.22 o 
  -7   3   3     2237.00     2761.71    102.97 o 
  -6   3   3     4003.70     5281.38    186.68 o 
  -5   3   3     1057.86     1306.38     62.47 o 
  -3   3   3     9570.35    13739.25    213.01 o 
  -2   3   3    23120.11    20713.29    241.46 o 
  -1   3   3    19773.45    16188.14    201.96 o 
   0   3   3    57757.50    56501.78    443.58 o 
   1   3   3    38779.26    39350.95    346.36 o 
   2   3   3    24205.73    24619.17    270.21 o 
   3   3   3    17116.06    17471.64    239.20 o 
   4   3   3    16856.82    16410.24    242.26 o 
   5   3   3    11684.18    11708.81    223.57 o 
   6   3   3    11361.47    10737.85    231.41 o 
   7   3   3     8796.59     7376.16    231.49 o 
   8   3   3     3446.01     2781.60    140.36 o 
   9   3   3     1918.05     1728.77     65.95 o 
  10   3   3     1227.96     1101.93     63.27 o 
  11   3   3      688.06      351.46    243.58 o 
  12   3   3      425.25      162.40    258.74 o 
 -14   4   3       55.82      125.49    264.88 o 
 -13   4   3       62.65      367.57    241.08 o 
 -12   4   3      120.31     -102.21    218.31 o 
 -11   4   3       33.50      -39.18    194.43 o 
 -10   4   3      265.08      331.16    182.71 o 
  -9   4   3      898.22      866.95     52.78 o 
  -8   4   3      126.23      237.70    153.84 o 
  -7   4   3      444.51      587.12     43.75 o 
  -6   4   3       90.54      -89.81    146.38 o 
  -3   4   3      155.05      177.76     35.75 o 
  -2   4   3     1940.60     1909.94     80.13 o 
  -1   4   3     1437.11     1160.04     77.30 o 
   0   4   3       71.21      119.39     63.42 o 
   1   4   3      147.49      113.20     30.78 o 
   2   4   3     1194.80     1338.34     52.51 o 
   3   4   3      537.95      622.06     36.33 o 
   4   4   3      119.71       -2.48    111.66 o 
   5   4   3       52.96     -105.17    118.56 o 
   6   4   3       92.08      227.73    129.00 o 
   7   4   3       57.45     -151.30    151.30 o 
   8   4   3        1.16       60.01    168.62 o 
   9   4   3        5.21     -103.16    183.00 o 
  10   4   3        8.71     -211.27    211.27 o 
  11   4   3       73.53       17.36    231.16 o 
  12   4   3       25.93      -57.53    261.38 o 
 -14   5   3      460.55      123.67    299.99 o 
 -13   5   3      555.04      483.95     77.01 o 
 -12   5   3      646.07      571.64     70.59 o 
 -11   5   3      869.72      734.91     64.68 o 
 -10   5   3      994.22     1025.74     61.25 o 
  -9   5   3       10.32      206.32    170.61 o 
  -8   5   3      577.54      564.91     52.21 o 
  -7   5   3     1028.59     1295.19     70.29 o 
  -6   5   3     1109.89     1524.39     64.37 o 
  -4   5   3     1108.06     1338.64     56.44 o 
  -2   5   3    11804.53     9220.02    208.64 o 
  -1   5   3    11002.63     8857.90    191.20 o 
   0   5   3    12153.59    11944.75   1562.45 o 
   1   5   3    10790.98     9503.91    210.81 o 
   2   5   3     4159.02     4858.03    165.38 o 
   3   5   3     6883.64     6695.79    185.61 o 
   4   5   3    12056.30    11716.88    231.46 o 
   5   5   3     7135.70     6175.69    199.65 o 
   6   5   3     6160.70     5482.56    209.51 o 
   7   5   3     4261.97     3852.55    157.01 o 
   8   5   3     1839.69     1717.43     86.42 o 
   9   5   3      732.97      616.14     59.18 o 
  10   5   3      393.52      439.51     64.56 o 
  11   5   3      404.04      -84.92    249.29 o 
 -13   6   3     3204.99     3277.25    157.87 o 
 -12   6   3     4979.90     5161.31    210.37 o 
 -11   6   3     6123.64     6390.21    264.65 o 
 -10   6   3     7123.57     7659.63    296.05 o 
  -9   6   3    13674.24    14516.94    354.88 o 
  -8   6   3     9826.18    11525.93    320.65 o 
  -7   6   3    17217.73    23486.33    396.01 o 
  -6   6   3    23661.21    36197.81    472.58 o 
  -3   6   3    15217.75    18811.77    327.17 o 
  -2   6   3    13244.87    10465.64    234.01 o 
  -1   6   3     9702.67     7577.12    198.08 o 
   0   6   3     9072.50     8901.09   1020.94 o 
   1   6   3     3022.61     2581.28    109.05 o 
   2   6   3     1697.06     2016.84     91.13 o 
   3   6   3        9.32     -123.00    123.00 o 
   4   6   3      316.06      161.43    136.60 o 
   5   6   3      743.35      694.72     42.30 o 
   6   6   3     1042.59     1033.72     48.82 o 
   7   6   3     1700.75     1762.24     72.41 o 
   8   6   3     2468.96     2208.66     93.11 o 
   9   6   3     3064.34     2759.20    115.32 o 
  10   6   3     2936.50     2441.41    152.28 o 
  11   6   3     1773.58     1640.56     81.80 o 
 -13   7   3      612.12      673.32     87.46 o 
 -12   7   3      497.66      506.21     79.98 o 
 -11   7   3      455.11     -109.28    264.26 o 
 -10   7   3      396.69       88.41    227.48 o 
  -9   7   3       33.80     -220.22    220.22 o 
  -8   7   3        6.85      160.19    206.81 o 
  -7   7   3      372.08      544.45     61.10 o 
  -6   7   3      977.78     1299.86     61.78 o 
  -5   7   3     3045.64     4063.04    190.79 o 
  -3   7   3     8392.57    10095.00    279.21 o 
  -2   7   3     8565.65     7109.14    228.34 o 
  -1   7   3    15090.92    12582.66    261.06 o 
   0   7   3    14421.33    12822.38    981.33 o 
   1   7   3    10303.80     8945.33    249.29 o 
   2   7   3    15736.43    15450.44    312.23 o 
   3   7   3    14137.70    13259.95    294.23 o 
   4   7   3     9453.27     9087.52    255.51 o 
   5   7   3     7623.65     7184.20    246.88 o 
   6   7   3     5836.68     5903.93    239.14 o 
   7   7   3     2761.42     3223.47    125.31 o 
   8   7   3     2236.60     2088.53     89.50 o 
   9   7   3     2089.11     2059.15     85.92 o 
  10   7   3     1013.63     1094.25     75.14 o 
  11   7   3      733.23      763.54     81.03 o 
 -12   8   3      117.62     -300.16    300.16 o 
 -11   8   3      561.19      456.64    283.72 o 
 -10   8   3       51.43      159.22    246.03 o 
  -9   8   3      123.84       62.02    224.76 o 
  -8   8   3      255.54     -116.17    231.34 o 
  -7   8   3      574.49      336.06    231.16 o 
  -6   8   3       20.58     -108.62    208.31 o 
  -5   8   3      181.97      265.05    224.85 o 
  -4   8   3      348.31      205.66    215.59 o 
  -3   8   3      282.44      175.80    192.69 o 
  -2   8   3      210.74      262.62    151.92 o 
  -1   8   3      598.19      502.89     44.27 o 
   0   8   3      945.37      939.64     37.12 o 
   1   8   3      222.79      253.20    154.90 o 
   2   8   3      283.72      225.45     48.67 o 
   3   8   3       77.75      106.66    156.77 o 
   4   8   3       98.61      177.12    157.77 o 
   5   8   3       58.65     -106.16    174.11 o 
   6   8   3        2.80      133.41    173.58 o 
   7   8   3       28.40        0.00    187.48 o 
   8   8   3       34.07       64.98    220.72 o 
   9   8   3        1.58     -112.58    242.02 o 
  10   8   3       49.02      -12.90    262.39 o 
 -12   9   3      108.00     -195.47    317.01 o 
 -11   9   3      261.64      127.07    297.32 o 
 -10   9   3      211.84      387.61    272.96 o 
  -9   9   3       39.24     -120.03    258.42 o 
  -8   9   3        1.28       -5.95    239.04 o 
  -7   9   3       60.68       57.54    242.07 o 
  -6   9   3      902.30     1213.04     76.65 o 
  -5   9   3     1188.78     1663.24     77.75 o 
  -4   9   3     1941.90     2348.56    114.53 o 
  -3   9   3     1741.92     1681.75     76.97 o 
  -2   9   3     3052.10     2445.33    104.07 o 
  -1   9   3     2667.73     2015.16     89.34 o 
   0   9   3     4380.39     3779.91    313.50 o 
   1   9   3     3308.26     2854.42    103.15 o 
   2   9   3     3863.31     3655.09    147.21 o 
   3   9   3     3967.09     3733.38    163.83 o 
   4   9   3     2836.39     2699.97    113.36 o 
   5   9   3     2211.24     2169.20    101.03 o 
   6   9   3     1965.79     2184.49     66.44 o 
   7   9   3      903.02      747.28     66.17 o 
   8   9   3      658.10      729.17     72.57 o 
   9   9   3      374.26      203.09    261.68 o 
 -11  10   3     2829.47     2916.49    129.11 o 
 -10  10   3     3664.97     4107.94    158.62 o 
  -9  10   3     4063.30     4611.01    219.24 o 
  -8  10   3     5471.89     5866.32    277.04 o 
  -7  10   3     7792.70     9559.75    379.47 o 
  -6  10   3     6927.87     9767.07    386.27 o 
  -5  10   3     5560.36     7697.10    321.24 o 
  -4  10   3     8413.77    11507.03    387.98 o 
  -3  10   3     7396.79     6323.29    256.43 o 
  -2  10   3     2086.17     1483.65     72.03 o 
  -1  10   3     2022.52     1792.36     82.52 o 
   0  10   3     2813.32     2447.98     76.18 o 
   1  10   3      900.13      888.50     64.71 o 
   2  10   3      155.79      346.87    206.93 o 
   3  10   3       56.97       85.32    208.83 o 
   4  10   3       19.23      221.70    205.33 o 
   5  10   3      273.83      267.58    223.89 o 
   6  10   3      627.19      505.48     66.60 o 
   7  10   3     1257.44     1198.32     73.71 o 
   8  10   3      598.30      371.69    269.82 o 
 -10  11   3      121.20      -23.81    338.36 o 
  -9  11   3       31.59      148.80     90.77 o 
  -8  11   3       45.09     -207.83    300.09 o 
  -7  11   3       99.19       21.83    313.04 o 
  -6  11   3      694.46     1023.19     92.47 o 
  -5  11   3      744.30      945.36     91.01 o 
  -4  11   3     1991.60     2413.28     95.93 o 
  -3  11   3     2113.44     1646.27     81.99 o 
  -2  11   3     4907.16     3441.72    149.05 o 
  -1  11   3     4458.71     3976.34    142.75 o 
   0  11   3     5492.14     4622.38    144.25 o 
   1  11   3     4950.82     3969.40    172.27 o 
   2  11   3     4764.77     4263.81    170.59 o 
   3  11   3     3339.36     3300.97    156.11 o 
   4  11   3     3904.07     4187.40    173.97 o 
   5  11   3     3233.38     3043.97    142.42 o 
   6  11   3     2572.74     2600.65     95.04 o 
   7  11   3     1901.86     1771.50     83.83 o 
  -8  12   3      268.52      305.76    343.98 o 
  -7  12   3      218.83      162.79    336.99 o 
  -6  12   3      398.29      489.66    102.30 o 
  -5  12   3      572.91     1054.97    103.86 o 
  -4  12   3      124.73      205.90    337.38 o 
  -3  12   3      209.84      -59.56    275.95 o 
  -2  12   3      544.57      317.53    250.94 o 
  -1  12   3      286.62      139.01    229.36 o 
   0  12   3      136.14       18.94    197.48 o 
   1  12   3      249.21      351.43    266.55 o 
   2  12   3      111.66      105.18    262.95 o 
   3  12   3       36.37     -290.16    290.16 o 
   4  12   3       40.00       85.81    275.78 o 
   5  12   3        2.35     -202.34    272.27 o 
   6  12   3        0.61      -83.32    281.69 o 
  -7  13   3       33.47      635.86    375.46 o 
  -6  13   3       64.06     -184.03    383.44 o 
  -5  13   3       94.68      -36.71    397.86 o 
  -4  13   3       58.17      206.85    365.08 o 
  -3  13   3      374.60      125.13    306.38 o 
  -2  13   3      443.79      335.76    274.17 o 
  -1  13   3      619.98      577.49     76.54 o 
   0  13   3      730.44      545.26    119.07 o 
   1  13   3      965.35      819.96     93.54 o 
   2  13   3      624.59      513.37    319.55 o 
   3  13   3      460.52      534.43    323.84 o 
   4  13   3      368.97      289.97    301.89 o 
  -4  14   3     1228.18     1405.02    130.44 o 
  -3  14   3     1165.53     1028.45    105.53 o 
  -2  14   3      914.33      675.47     94.51 o 
  -1  14   3      543.11      415.83     83.46 o 
   0  14   3      299.40      203.96     66.56 o 
   1  14   3      151.70     -354.27    354.27 o 
   2  14   3      105.78     -167.68    348.26 o 
 -14   0   4       82.15      -43.16    247.54 o 
 -13   0   4      321.27       61.57    225.42 o 
 -12   0   4     2596.61     2222.02     86.66 o 
 -11   0   4     5011.69     4475.06    194.90 o 
  -9   0   4     8542.18     8645.74    236.66 o 
  -7   0   4    29448.16    36809.23    421.85 o 
  -6   0   4    27563.38    35753.19    395.09 o 
  -5   0   4    51160.54    74641.16    572.00 o 
  -4   0   4    76496.40   111159.68    669.56 o 
  -3   0   4    52156.16    56320.24    449.51 o 
  -2   0   4    53563.09    40419.63    361.74 o 
  -1   0   4    50523.64    35296.69    322.26 o 
   0   0   4    29106.61    22344.73    190.60 o 
   1   0   4    30901.55    26911.78    256.17 o 
   2   0   4    38191.44    35983.63    317.68 o 
   3   0   4    21066.89    19172.12    247.29 o 
   4   0   4     7750.23     6700.18    168.21 o 
   5   0   4     5072.41     4788.61    160.52 o 
   6   0   4     1982.84     1665.61     69.61 o 
   7   0   4      308.45      197.66     42.21 o 
   8   0   4        2.13      201.85    154.24 o 
   9   0   4       23.32      -28.27    182.52 o 
  10   0   4      244.89      184.15    206.49 o 
  11   0   4      810.04      826.51     71.61 o 
  12   0   4      556.87      517.69     78.50 o 
 -14   1   4     2584.06     2352.86    103.56 o 
 -13   1   4     3009.04     2602.28    110.29 o 
 -12   1   4     5528.22     5444.61    188.90 o 
 -11   1   4     4695.20     4404.83    200.20 o 
  -9   1   4     4658.24     5060.85    210.02 o 
  -7   1   4     3780.69     4620.08    191.30 o 
  -6   1   4     1455.01     1735.89     65.13 o 
  -5   1   4       87.31       86.85    109.68 o 
  -4   1   4     4203.97     5806.45    158.52 o 
  -3   1   4      789.25      697.90     26.50 o 
  -2   1   4     3744.28     2713.88    104.72 o 
  -1   1   4     5974.29     4674.41    114.94 o 
   0   1   4     2546.62     2181.42     63.77 o 
   1   1   4     6746.81     5998.67    133.95 o 
   2   1   4     7505.49     6531.72    151.07 o 
   3   1   4    16067.38    15161.62    224.29 o 
   4   1   4     9356.76     8387.90    188.48 o 
   5   1   4     8837.25     7878.44    196.82 o 
   6   1   4     6504.84     5795.12    189.28 o 
   7   1   4    10866.57     9872.78    253.55 o 
   8   1   4     3352.69     3037.17    113.12 o 
   9   1   4     4571.59     4239.84    179.62 o 
  10   1   4     2349.28     2221.47     92.52 o 
  11   1   4     1437.94     1358.50     73.26 o 
  12   1   4      694.01      593.97     80.02 o 
 -14   2   4        9.88      -50.59     72.90 o 
 -13   2   4      106.83      227.72    220.78 o 
 -12   2   4       76.16      269.87    193.47 o 
 -11   2   4      272.36      119.16    185.69 o 
  -9   2   4      401.08       47.70    164.97 o 
  -8   2   4     1081.56     1242.06     53.87 o 
  -7   2   4      109.71      208.43    137.46 o 
  -6   2   4       15.35      -68.94    129.45 o 
  -4   2   4     1354.06     1877.65     76.25 o 
  -3   2   4      905.57     1042.80     41.51 o 
  -2   2   4      262.03      313.25     23.37 o 
  -1   2   4      304.61      275.08     21.89 o 
   0   2   4      199.41      169.25     15.76 o 
   1   2   4      159.69      133.59     85.91 o 
   2   2   4     3755.58     3983.12    131.51 o 
   3   2   4      567.98      615.79     29.37 o 
   4   2   4      545.80      539.83     31.84 o 
   5   2   4       10.21      -18.35     33.23 o 
   6   2   4       90.87      -33.74    129.50 o 
   7   2   4       83.32      177.11    144.87 o 
   8   2   4        3.78       95.72    159.20 o 
   9   2   4       87.67        0.00    183.56 o 
  10   2   4        9.93     -137.87    217.72 o 
  11   2   4        6.01      262.35    241.03 o 
  12   2   4       23.26     -195.91    265.84 o 
 -14   3   4     2063.66     1882.59     89.39 o 
 -13   3   4     3184.38     3027.59    108.33 o 
 -12   3   4     3503.33     3383.49    137.67 o 
 -11   3   4     4127.78     4077.00    138.14 o 
 -10   3   4     4681.84     4894.70    197.33 o 
  -9   3   4     7853.82     8093.27    264.75 o 
  -8   3   4     3712.00     4576.56    159.71 o 
  -7   3   4     4424.36     6149.73    224.70 o 
  -6   3   4     1613.50     2258.00     82.66 o 
  -5   3   4       83.26       67.49    129.51 o 
  -4   3   4      739.37     1048.43     40.90 o 
  -3   3   4      312.28      377.90     30.33 o 
  -2   3   4      791.80      514.84     26.97 o 
  -1   3   4      408.34      311.56     24.39 o 
   0   3   4     4734.12     4004.02    124.40 o 
   1   3   4     4861.91     4638.69    150.13 o 
   2   3   4     7096.30     6993.90    171.05 o 
   3   3   4     3818.40     3268.61    139.11 o 
   4   3   4     7128.90     6639.51    185.62 o 
   5   3   4     5728.83     5317.34    183.73 o 
   6   3   4     8698.66     8057.57    227.48 o 
   7   3   4     4787.01     5127.81    205.98 o 
   8   3   4     4799.03     4783.02    190.53 o 
   9   3   4     2327.72     2148.54     85.54 o 
  10   3   4     1766.83     1748.05     87.33 o 
  11   3   4     1050.63     1135.19     75.65 o 
 -14   4   4       16.38      105.64    272.28 o 
 -13   4   4      383.05      115.21    257.24 o 
 -12   4   4     1102.56     1017.82     67.22 o 
 -11   4   4     2195.63     2301.47    107.55 o 
 -10   4   4     3939.77     4183.84    180.99 o 
  -9   4   4    17288.71    20079.63    375.72 o 
  -8   4   4    12239.15    15651.10    315.12 o 
  -7   4   4    16778.49    23423.53    360.13 o 
  -4   4   4    42211.42    60118.44    535.14 o 
  -3   4   4    54595.28    53459.99    498.24 o 
  -2   4   4    41457.20    31813.91    360.74 o 
  -1   4   4    43538.55    36133.16    362.82 o 
   0   4   4    58113.78    53844.03   1122.69 o 
   1   4   4    17316.78    16792.00    266.71 o 
   2   4   4    24312.23    25126.26    320.27 o 
   3   4   4    16204.95    17116.23    273.75 o 
   4   4   4     9103.88     9157.74    210.95 o 
   5   4   4     3050.40     3134.68    129.86 o 
   6   4   4     1934.70     1848.98     86.05 o 
   7   4   4      563.81      524.45     49.21 o 
   8   4   4      207.13      -36.23    177.69 o 
   9   4   4       88.96     -209.85    209.85 o 
  10   4   4      442.56       94.87    237.42 o 
  11   4   4      292.59      325.15     72.97 o 
 -14   5   4     2034.19     1909.99     89.86 o 
 -13   5   4     3836.80     3774.56    166.30 o 
 -12   5   4     4074.45     4424.94    185.17 o 
 -11   5   4     4300.43     5003.58    192.54 o 
 -10   5   4     5395.08     5776.91    238.17 o 
  -9   5   4     8066.06     9868.83    302.24 o 
  -8   5   4     5659.60     6963.35    263.65 o 
  -7   5   4     6268.73     8663.91    265.97 o 
  -6   5   4     2676.09     4110.21    173.59 o 
  -5   5   4     1519.86     2470.71    108.07 o 
  -4   5   4      165.22      153.90    147.44 o 
  -3   5   4       69.52      111.14    129.00 o 
  -2   5   4      382.99      345.56     34.80 o 
  -1   5   4      477.70      507.97     32.34 o 
   0   5   4     8131.60     7936.97    473.87 o 
   1   5   4     3276.27     2905.09    127.50 o 
   2   5   4     6246.49     6229.09    194.69 o 
   3   5   4     9879.07     9506.30    225.45 o 
   4   5   4     8149.89     7306.53    216.16 o 
   5   5   4     5171.25     5107.18    173.66 o 
   6   5   4     8578.88    10586.52    267.32 o 
   7   5   4     5326.52     4898.19    200.08 o 
   8   5   4     4139.90     3514.72    150.60 o 
   9   5   4     2962.32     2866.74    103.74 o 
  10   5   4     2202.08     2276.85     99.93 o 
  11   5   4     1260.63     1409.72     81.17 o 
 -14   6   4       11.65      -86.79    298.56 o 
 -13   6   4        4.56     -119.52    275.74 o 
 -12   6   4       42.62       -6.45    253.46 o 
 -11   6   4      830.32      756.14     68.65 o 
 -10   6   4        5.58       -5.46    213.75 o 
  -9   6   4       41.03      141.86    193.94 o 
  -8   6   4     1014.84     1309.69     63.27 o 
  -7   6   4      528.40      544.41     58.17 o 
  -6   6   4       41.75       77.38    177.58 o 
  -5   6   4     1375.21     1938.86     65.44 o 
  -4   6   4     1029.44     1221.57     60.36 o 
  -3   6   4       26.11      200.88    140.37 o 
  -2   6   4      245.51      153.47    133.10 o 
  -1   6   4      227.88      214.53     35.76 o 
   0   6   4       79.14      -28.33     91.73 o 
   1   6   4      667.97      650.11     41.81 o 
   2   6   4     3295.73     3136.91    140.27 o 
   3   6   4      786.22      814.55     42.82 o 
   4   6   4      999.03     1044.36     51.82 o 
   5   6   4      895.02      900.69     48.79 o 
   6   6   4      301.85       34.26    172.30 o 
   7   6   4       59.67      -96.23    177.09 o 
   8   6   4       27.90     -121.52    192.44 o 
   9   6   4       76.16      105.17    215.79 o 
  10   6   4       54.25      233.13    241.07 o 
 -13   7   4     1537.22     1447.91     91.71 o 
 -12   7   4      984.50     1082.28     82.10 o 
 -11   7   4     1013.70     1197.05     77.65 o 
 -10   7   4     1660.93     1669.76     73.36 o 
  -9   7   4     1795.27     2407.91     84.91 o 
  -7   7   4      618.57      880.21     65.64 o 
  -6   7   4      195.48      254.15    201.04 o 
  -5   7   4      179.97      315.20    192.59 o 
  -4   7   4        1.29      277.73    161.68 o 
  -3   7   4      143.84      171.72     44.17 o 
  -2   7   4      349.43      211.66     40.25 o 
  -1   7   4      730.15      653.69     39.83 o 
   0   7   4     2310.99     2065.15     88.84 o 
   1   7   4     5718.77     6699.94    225.49 o 
   2   7   4     2960.03     3221.56    100.11 o 
   3   7   4     2851.79     2779.19    116.57 o 
   4   7   4     3838.29     3953.46    158.34 o 
   5   7   4     3247.43     3018.73    122.14 o 
   6   7   4     2264.05     2077.48     89.56 o 
   7   7   4     2670.26     2404.20    101.68 o 
   8   7   4     1444.57     1325.46     67.79 o 
   9   7   4     1530.86     1428.22     75.27 o 
  10   7   4      570.15      774.59     78.01 o 
 -12   8   4      654.10      734.08     86.48 o 
 -11   8   4     2315.99     2648.42    110.48 o 
 -10   8   4     3312.15     3676.48    156.07 o 
  -9   8   4     3719.04     4712.95    180.03 o 
  -8   8   4     4884.21     5800.72    251.72 o 
  -7   8   4     7614.15    10759.49    363.61 o 
  -6   8   4     9894.49    14027.22    366.95 o 
  -5   8   4    14859.89    21175.51    423.62 o 
  -4   8   4    16340.47    20072.63    399.84 o 
  -3   8   4    17581.08    15116.93    331.22 o 
  -2   8   4    17485.27    13412.01    301.33 o 
  -1   8   4     9815.19     7585.21    236.62 o 
   0   8   4     9592.19     8678.77    241.96 o 
   1   8   4    11527.23     9983.67    292.76 o 
   2   8   4     8747.84     8911.22    286.91 o 
   3   8   4     4557.19     5065.82    215.90 o 
   4   8   4     2452.25     3276.18    117.72 o 
   5   8   4      781.51      791.96     56.21 o 
   6   8   4      567.02      365.79    207.25 o 
   7   8   4       35.23      191.95    206.33 o 
   8   8   4       11.50      361.05    227.15 o 
   9   8   4        2.75      263.34    242.51 o 
 -12   9   4     1301.27     1476.09     98.11 o 
 -11   9   4     2013.80     2316.06    105.34 o 
 -10   9   4     2230.41     2291.90     94.45 o 
  -9   9   4     2196.98     2498.78    142.96 o 
  -8   9   4     1903.59     2522.84     97.90 o 
  -7   9   4     1821.28     2193.61     92.40 o 
  -6   9   4      478.29      664.85     74.53 o 
  -5   9   4      363.38      134.11    240.89 o 
  -4   9   4       70.35      -18.85     63.99 o 
  -3   9   4        6.57       55.55    180.53 o 
  -2   9   4      501.97      326.55     51.19 o 
  -1   9   4     1409.99     1190.15     52.90 o 
   0   9   4     2566.43     2189.21     62.11 o 
   1   9   4     3704.51     3273.38    117.37 o 
   2   9   4     3850.04     3689.15    148.63 o 
   3   9   4     3040.09     2699.71    111.44 o 
   4   9   4     3180.85     3060.96    115.47 o 
   5   9   4     3435.34     3522.97    161.23 o 
   6   9   4     3118.32     3154.74    114.33 o 
   7   9   4     2896.00     2602.05    124.72 o 
   8   9   4     1763.08     1813.26     79.81 o 
   9   9   4     1585.39     1707.19     84.24 o 
 -11  10   4       63.79      330.86    331.85 o 
 -10  10   4      225.85     -112.17    308.21 o 
  -9  10   4      322.59      224.91    301.86 o 
  -8  10   4      150.64     -155.81    302.19 o 
  -7  10   4      357.40      445.94     84.42 o 
  -6  10   4      210.36      -57.57    269.51 o 
  -5  10   4      423.03      541.96     75.51 o 
  -4  10   4      225.21      284.43    250.67 o 
  -3  10   4      173.30      133.00     61.54 o 
  -2  10   4      488.25      446.24     57.64 o 
  -1  10   4      356.33      243.36    198.66 o 
   0  10   4      535.84      470.94     42.80 o 
   1  10   4      475.03      212.16    226.08 o 
   2  10   4      361.43      275.63     67.05 o 
   3  10   4      236.37      250.17    234.79 o 
   4  10   4      372.15      313.36     67.54 o 
   5  10   4      146.58      261.99    225.77 o 
   6  10   4      225.16      355.36    239.23 o 
   7  10   4       99.82      -33.24     75.90 o 
   8  10   4       54.48     -289.68    289.68 o 
 -10  11   4      667.60      338.95    363.31 o 
  -9  11   4      365.72      143.50    332.18 o 
  -8  11   4      363.75      164.36    337.16 o 
  -7  11   4      750.26      955.19     98.45 o 
  -6  11   4      210.71      197.03    302.75 o 
  -5  11   4       19.79        0.00    285.68 o 
  -4  11   4      163.40      140.44    272.93 o 
  -3  11   4        1.21     -144.81    223.17 o 
  -2  11   4      156.48      200.97    218.34 o 
  -1  11   4       80.51      185.04    202.40 o 
   0  11   4      429.21      297.06    160.89 o 
   1  11   4      817.84      766.06     76.11 o 
   2  11   4      883.57      890.59     76.62 o 
   3  11   4     1195.52     1335.28     81.68 o 
   4  11   4      830.17      858.96     77.59 o 
   5  11   4      826.30      378.46    279.50 o 
   6  11   4      895.08      777.93     81.08 o 
   7  11   4      600.34      569.93     82.98 o 
  -8  12   4     1875.98     2226.36    115.26 o 
  -7  12   4     2375.39     3081.57    114.47 o 
  -6  12   4     4095.76     5211.09    240.34 o 
  -5  12   4     3222.40     4129.91    158.96 o 
  -4  12   4     3749.95     3617.52    169.32 o 
  -3  12   4     5780.28     4834.97    204.43 o 
  -2  12   4     5076.65     3924.63    140.85 o 
  -1  12   4     4346.61     3863.37    163.66 o 
   0  12   4     4143.54     3804.15    182.90 o 
   1  12   4     2696.19     2480.52    116.14 o 
   2  12   4     1891.27     1791.52     90.35 o 
   3  12   4     1419.85     1394.31     93.19 o 
   4  12   4      888.44      924.66     86.55 o 
   5  12   4      507.64      193.73    286.63 o 
  -7  13   4      630.93      792.11    117.28 o 
  -6  13   4      371.37     -146.97    397.23 o 
  -5  13   4      251.52      -72.47    380.70 o 
  -4  13   4       49.08      216.76    346.22 o 
  -3  13   4        5.31      298.56    286.66 o 
  -2  13   4       84.44      -88.80    275.82 o 
  -1  13   4       73.11      420.16    252.00 o 
   0  13   4      486.35      316.50     98.60 o 
   1  13   4      832.50      609.20    335.68 o 
   2  13   4      930.50      997.39     97.50 o 
   3  13   4     1080.70     1070.49    101.03 o 
  -3  14   4      275.40      145.93    340.01 o 
  -2  14   4      301.25     -177.72    332.60 o 
  -1  14   4      345.26      164.34    317.25 o 
   0  14   4      260.66      505.11    227.43 o 
 -14   1   5     2028.31     1799.26     81.40 o 
 -13   1   5     3359.41     3137.26    124.49 o 
 -12   1   5     5402.75     4778.85    207.05 o 
 -11   1   5     7681.13     7767.00    283.93 o 
  -9   1   5    10711.83    11959.98    291.01 o 
  -8   1   5     8559.51    10690.91    252.51 o 
  -7   1   5    13122.14    18714.83    321.81 o 
  -6   1   5    16797.64    24829.01    336.48 o 
  -5   1   5    20081.57    27388.31    333.45 o 
  -4   1   5    10333.72    11893.45    218.75 o 
  -3   1   5     6793.90     5914.77    151.59 o 
  -2   1   5     3173.18     2223.50     83.62 o 
   0   1   5       83.59      -37.41     62.25 o 
   2   1   5      654.11      600.25     29.89 o 
   3   1   5      238.03      273.16     30.30 o 
   4   1   5     2091.17     2112.26     80.76 o 
   5   1   5     1473.46     1353.83     51.46 o 
   6   1   5     1278.78     1056.51     49.38 o 
   7   1   5     3180.96     2948.88    121.11 o 
   8   1   5     1865.98     1692.45     60.44 o 
   9   1   5     1440.13     1278.27     62.82 o 
  10   1   5     1477.28     1434.57     74.27 o 
  11   1   5     1247.61     1236.94     78.68 o 
 -14   2   5     1079.24     1143.35     80.14 o 
 -13   2   5     1466.38     1451.29     72.29 o 
 -12   2   5      586.52      603.92     62.13 o 
 -11   2   5       32.72      176.58    184.02 o 
  -9   2   5      374.56      444.67     49.68 o 
  -8   2   5     2072.21     2516.35     98.77 o 
  -7   2   5     2386.02     3231.57    155.87 o 
  -6   2   5    10480.57    14975.66    279.02 o 
  -5   2   5    14896.56    19736.43    298.63 o 
  -4   2   5    19219.96    22388.67    310.11 o 
  -3   2   5    37670.54    36606.13    364.04 o 
  -2   2   5    56927.55    46220.12    407.91 o 
  -1   2   5    45676.82    37291.82    355.28 o 
   0   2   5    50534.69    44898.90   1988.19 o 
   1   2   5    37597.70    35596.88    357.61 o 
   2   2   5    32578.67    31459.90    345.23 o 
   3   2   5    25789.77    27172.35    327.49 o 
   4   2   5    17487.03    16807.39    268.10 o 
   5   2   5    13562.60    12462.45    260.24 o 
   6   2   5    12430.04    12033.37    276.11 o 
   7   2   5     4565.35     4167.46    178.87 o 
   8   2   5     2755.23     2385.73     92.22 o 
   9   2   5     2246.52     2066.37     78.00 o 
  10   2   5      823.64      731.58     70.12 o 
  11   2   5      198.43      419.83    252.59 o 
 -14   3   5     1647.69     1507.53     84.78 o 
 -13   3   5     3572.51     3179.01    150.66 o 
 -12   3   5     4493.24     4030.91    158.86 o 
 -11   3   5     5105.21     5180.77    217.11 o 
 -10   3   5     8371.50     8756.55    288.19 o 
  -9   3   5    15850.36    19163.64    356.77 o 
  -8   3   5    12607.95    17479.98    327.29 o 
  -7   3   5    16517.35    24830.47    381.14 o 
  -6   3   5    16312.01    22971.08    349.26 o 
  -5   3   5    22616.83    30908.69    380.13 o 
  -4   3   5     8733.45     9661.87    224.60 o 
  -3   3   5    13959.58    12859.78    234.01 o 
  -2   3   5     8923.72     7303.12    176.07 o 
  -1   3   5     3925.91     3325.84    135.26 o 
   0   3   5      164.29      117.03     30.29 o 
   1   3   5      175.97      129.10    104.77 o 
   2   3   5      208.39      224.95     31.78 o 
   3   3   5     2013.91     2166.21     87.77 o 
   4   3   5      803.10      692.71     38.35 o 
   5   3   5      984.96      926.75     43.85 o 
   6   3   5     1448.72     1256.69     48.41 o 
   7   3   5     1740.40     1643.67     54.44 o 
   8   3   5     1411.77     1199.63     59.33 o 
   9   3   5     2456.60     2322.34     80.55 o 
  10   3   5     1776.60     1821.55     74.84 o 
  11   3   5      933.79      848.62     80.09 o 
 -14   4   5       36.69     -220.22    290.16 o 
 -13   4   5        1.10      -30.75    246.98 o 
 -12   4   5        0.92      152.25    224.16 o 
 -11   4   5      220.86      -20.85    217.90 o 
 -10   4   5       64.49      -73.91    196.44 o 
  -9   4   5      330.61      441.55     55.63 o 
  -8   4   5       19.75       33.73    175.08 o 
  -7   4   5      406.18      516.88     46.72 o 
  -6   4   5       18.13       28.27     45.13 o 
  -5   4   5       12.58       99.19    137.88 o 
  -4   4   5      902.64     1151.34     42.40 o 
  -3   4   5        8.16      -11.90    115.06 o 
  -2   4   5      364.72      285.38     33.31 o 
  -1   4   5      457.86      412.41     31.84 o 
   0   4   5       94.62      200.23     29.71 o 
   1   4   5      133.23      213.92    115.65 o 
   2   4   5      123.16      108.19     34.24 o 
   3   4   5       25.19      133.92    121.52 o 
   4   4   5       18.91      160.20    129.45 o 
   5   4   5      352.98      379.51     43.71 o 
   6   4   5      322.78      377.92     46.19 o 
   7   4   5      152.88      120.59    171.20 o 
   8   4   5      237.69      -29.78    196.07 o 
   9   4   5       78.22       87.80    213.31 o 
  10   4   5       33.34      109.61    241.55 o 
  11   4   5        7.35      351.13    271.28 o 
 -14   5   5     1138.78     1160.33     87.61 o 
 -13   5   5     2619.29     2547.43     95.57 o 
 -12   5   5     2770.27     2800.45    125.22 o 
 -11   5   5     3479.77     3871.34    143.22 o 
 -10   5   5     4129.77     4760.34    210.76 o 
  -9   5   5     5719.04     6993.94    286.59 o 
  -8   5   5     9845.23    13182.96    332.15 o 
  -7   5   5    10155.54    13066.13    307.06 o 
  -6   5   5     5813.44     7756.26    236.62 o 
  -5   5   5     1651.03     1974.63     85.09 o 
  -4   5   5     3258.35     3535.46    150.62 o 
  -3   5   5     1753.39     1635.52     72.68 o 
  -2   5   5     3393.99     2794.07    109.35 o 
  -1   5   5     1847.47     1653.04     85.26 o 
   0   5   5     2397.29     2143.65     84.25 o 
   1   5   5       48.97      190.99    126.99 o 
   2   5   5      903.48     1109.78     41.86 o 
   3   5   5     1176.64     1188.78     45.40 o 
   4   5   5      292.65      325.28     44.20 o 
   5   5   5      790.79      745.98     47.77 o 
   6   5   5     1379.52     1257.82     54.86 o 
   7   5   5     1447.40     1286.14     59.35 o 
   8   5   5     1513.80     1495.99     73.30 o 
   9   5   5     2058.66     1845.97     94.40 o 
  10   5   5      995.55      994.12     77.12 o 
 -14   6   5      668.77      566.08    312.12 o 
 -13   6   5      692.66      829.64     86.00 o 
 -12   6   5      531.20      475.99    271.78 o 
 -11   6   5       77.52      -64.49    239.11 o 
 -10   6   5        8.21     -165.15    227.64 o 
  -9   6   5      658.32      827.49     66.64 o 
  -8   6   5     2425.01     3114.51    140.34 o 
  -7   6   5     3525.27     4749.08    206.15 o 
  -6   6   5     3778.70     5377.90    221.74 o 
  -5   6   5     6446.20     7994.83    245.37 o 
  -4   6   5    16335.77    16427.40    315.75 o 
  -3   6   5    18717.04    16047.99    317.70 o 
  -2   6   5    21012.23    18932.76    320.77 o 
  -1   6   5    18968.09    17140.36    303.93 o 
   0   6   5    26360.79    23857.46    383.23 o 
   1   6   5    14400.45    14212.62    299.99 o 
   2   6   5    17522.63    18021.21    331.04 o 
   3   6   5    16624.70    16553.27    326.93 o 
   4   6   5    14872.42    14891.72    318.71 o 
   5   6   5     7198.63     7441.79    248.69 o 
   6   6   5     4864.40     4489.21    196.59 o 
   7   6   5     2696.12     2549.60    108.20 o 
   8   6   5     1799.11     1767.27     70.87 o 
   9   6   5     1367.57     1298.86     75.73 o 
  10   6   5      397.92       32.77    273.11 o 
 -13   7   5     2612.09     2708.39     96.53 o 
 -12   7   5     3892.28     4045.63    160.30 o 
 -11   7   5     4225.72     4518.97    175.68 o 
 -10   7   5     4798.36     6587.86    255.94 o 
  -9   7   5     7222.92     9557.60    346.24 o 
  -8   7   5     6846.17     9365.74    332.45 o 
  -7   7   5    10220.68    13938.86    359.26 o 
  -6   7   5    13141.67    18154.15    378.53 o 
  -5   7   5     8916.71    10236.30    301.20 o 
  -4   7   5     8469.38     8045.81    265.35 o 
  -3   7   5     4958.93     4348.49    173.80 o 
  -2   7   5     3221.19     2439.28    104.83 o 
  -1   7   5     1922.40     1542.23     77.61 o 
   0   7   5      866.63      741.99     32.12 o 
   1   7   5       81.76      133.95    156.78 o 
   2   7   5       12.16      243.02    164.66 o 
   3   7   5      338.17      221.02    168.37 o 
   4   7   5     1032.91     1076.35     55.29 o 
   5   7   5      961.43      924.47     57.25 o 
   6   7   5      823.52      888.00     60.19 o 
   7   7   5     1840.16     1829.12     93.85 o 
   8   7   5     1085.85      953.75     71.18 o 
   9   7   5     1031.62     1034.05     77.63 o 
 -13   8   5        0.66      316.90    309.46 o 
 -12   8   5        8.05     -296.08    296.08 o 
 -11   8   5        0.23       41.16    277.72 o 
 -10   8   5       25.58     -169.63    273.29 o 
  -9   8   5      187.54      332.51    252.11 o 
  -8   8   5       40.44       80.85    243.54 o 
  -7   8   5      141.58       16.38    226.28 o 
  -6   8   5      195.10      103.24    224.35 o 
  -5   8   5      167.24     -202.49    202.49 o 
  -4   8   5      115.72      183.59    186.07 o 
  -3   8   5       41.00      122.02    167.16 o 
  -2   8   5     1121.71     1002.51     51.35 o 
  -1   8   5      339.80      313.92     46.19 o 
   0   8   5       81.98      148.75    116.97 o 
   1   8   5      152.01      162.28     52.60 o 
   2   8   5     1133.36     1275.26     60.30 o 
   3   8   5      107.80      274.37    183.58 o 
   4   8   5      311.55      237.35    198.62 o 
   5   8   5      404.68      142.55    218.55 o 
   6   8   5      422.20      174.84    217.55 o 
   7   8   5      238.53      412.46    223.85 o 
   8   8   5       97.25       42.17     73.42 o 
   9   8   5      146.71     -100.72    267.93 o 
 -12   9   5     1144.21     1172.72     98.06 o 
 -11   9   5     1302.41     1333.88     97.13 o 
 -10   9   5     1615.56     1791.35     92.76 o 
  -9   9   5     1959.05     2307.83     89.40 o 
  -8   9   5     1369.52     1732.68     82.75 o 
  -7   9   5     2751.80     3100.90    136.83 o 
  -6   9   5     1951.70     2204.10     87.46 o 
  -5   9   5     1519.64     1521.53     79.84 o 
  -4   9   5     1637.11     1449.57     66.41 o 
  -3   9   5     1463.94     1181.18     58.88 o 
  -2   9   5       41.52     -176.09    176.09 o 
  -1   9   5      660.21      518.22     52.72 o 
   0   9   5      362.80      366.08     48.92 o 
   1   9   5        1.61      260.37    200.36 o 
   2   9   5        6.60     -132.42    212.76 o 
   3   9   5       21.31       96.72    210.79 o 
   4   9   5      586.18      539.77     65.61 o 
   5   9   5      610.39      314.12    244.04 o 
   6   9   5      660.50      603.95     72.08 o 
   7   9   5      738.78      622.45     76.56 o 
   8   9   5      582.49      482.96    271.79 o 
 -11  10   5      206.84      445.65    330.02 o 
 -10  10   5        3.52      -23.81    329.80 o 
  -9  10   5      287.12      120.63    321.19 o 
  -8  10   5      412.90     -112.74    304.95 o 
  -7  10   5      684.71      853.65     84.52 o 
  -6  10   5     2654.96     3281.68    145.75 o 
  -5  10   5     3014.43     3369.65    139.46 o 
  -4  10   5     2633.24     2542.22    106.22 o 
  -3  10   5     4911.33     4251.23    170.35 o 
  -2  10   5     7272.54     5486.51    233.62 o 
  -1  10   5     6582.13     5373.61    237.06 o 
   0  10   5     6087.94     5190.57    234.28 o 
   1  10   5     6671.77     5946.47    258.85 o 
   2  10   5     6154.59     5939.30    230.33 o 
   3  10   5     5570.44     5734.39    243.89 o 
   4  10   5     4142.86     4047.86    174.11 o 
   5  10   5     3319.78     3251.85    127.91 o 
   6  10   5     2361.02     2310.26    108.47 o 
   7  10   5     1243.59     1237.36     84.65 o 
 -10  11   5     1846.52     2176.07    109.75 o 
  -9  11   5     2823.17     3464.73    142.65 o 
  -8  11   5     3101.55     4422.44    127.29 o 
  -7  11   5     4368.35     5430.35    245.16 o 
  -6  11   5     2750.71     3207.90    128.70 o 
  -5  11   5     2850.43     3196.10    136.78 o 
  -4  11   5     2122.10     1871.72    100.96 o 
  -3  11   5     2600.80     2020.33     96.13 o 
  -2  11   5     1136.23      950.74     67.23 o 
  -1  11   5     1094.45     1018.30     66.23 o 
   0  11   5      493.95      279.00    179.85 o 
   1  11   5      149.86      369.18    235.70 o 
   2  11   5       19.71     -139.86    268.82 o 
   3  11   5      157.32        0.00    277.38 o 
   4  11   5      143.82      121.07    273.89 o 
   5  11   5      220.30      264.03    277.93 o 
   6  11   5      373.27       29.30    298.42 o 
  -8  12   5       38.77      281.73    355.13 o 
  -7  12   5       49.57      -99.20    104.16 o 
  -6  12   5        6.34     -335.26    335.26 o 
  -5  12   5       50.04      264.87    306.04 o 
  -4  12   5      230.03      155.85    299.29 o 
  -3  12   5      105.05     -272.37    280.31 o 
  -2  12   5       36.56     -250.97    250.97 o 
  -1  12   5      174.15      420.31    244.15 o 
   0  12   5      343.79      283.33     81.46 o 
   1  12   5      232.94      257.10    299.29 o 
   2  12   5      228.84      238.73     89.34 o 
   3  12   5      399.05      559.16    315.34 o 
   4  12   5      402.13       55.12    306.39 o 
  -6  13   5      504.24      436.14    387.96 o 
  -5  13   5      147.36       27.29    351.29 o 
  -4  13   5      233.32      -78.42    324.09 o 
  -3  13   5      120.89      185.06    293.71 o 
  -2  13   5       91.01       60.52    280.78 o 
  -1  13   5       20.25      289.65    263.36 o 
   0  13   5        3.50      -12.91    208.93 o 
   1  13   5       18.30      -74.39    330.31 o 
   2  13   5       41.32        9.42    341.25 o 
 -14   0   6     5437.03     4835.30    225.80 o 
 -13   0   6     6733.71     6309.62    256.02 o 
 -12   0   6     8992.87     8480.63    316.00 o 
 -11   0   6    11598.88    11378.57    319.92 o 
  -9   0   6     4653.53     5601.56    227.67 o 
  -8   0   6     1623.63     1839.73     62.02 o 
  -7   0   6     6902.66     8352.87    236.59 o 
  -6   0   6      244.46      162.42    133.12 o 
  -5   0   6        0.11       55.54    121.50 o 
  -4   0   6      268.24      354.30     32.80 o 
  -3   0   6      855.60      748.75     35.94 o 
  -2   0   6    14312.95    11460.67    212.54 o 
  -1   0   6    13750.75    10863.71    205.82 o 
   0   0   6    19714.73    15155.89    447.13 o 
   1   0   6    17393.32    13984.40    228.00 o 
   2   0   6    18264.77    15108.79    251.86 o 
   3   0   6    26866.32    23708.07    319.36 o 
   4   0   6    18652.12    17067.24    295.59 o 
   5   0   6    11349.97    10012.27    259.60 o 
   6   0   6    14149.08    13425.31    301.39 o 
   7   0   6     9104.33     8357.50    280.42 o 
   8   0   6     4865.54     4747.08    190.83 o 
   9   0   6     3138.80     2835.27    118.83 o 
  10   0   6     2476.82     2484.07     82.00 o 
 -14   1   6      372.77      364.98     75.48 o 
 -13   1   6     1074.71      922.56     69.70 o 
 -12   1   6     3159.44     2863.24    127.50 o 
 -11   1   6     3570.60     3689.70    153.99 o 
  -9   1   6    13421.19    15116.97    323.71 o 
  -8   1   6    17111.29    20657.07    334.10 o 
  -7   1   6    16015.42    20768.17    343.28 o 
  -6   1   6    18478.52    23093.63    340.75 o 
  -5   1   6    25778.22    31002.14    379.77 o 
  -4   1   6    20142.55    18961.82    288.56 o 
  -3   1   6    27703.92    24455.76    305.15 o 
  -2   1   6    23448.23    19216.22    263.77 o 
  -1   1   6    24148.09    19546.30    271.34 o 
   0   1   6    19505.90    16580.37    177.80 o 
   1   1   6     7377.89     6095.37    169.72 o 
   2   1   6     9733.96     8499.62    199.04 o 
   3   1   6     2443.98     2199.36     81.90 o 
   4   1   6     1445.56     1240.25     51.95 o 
   5   1   6      216.32       37.73    146.45 o 
   6   1   6      132.81      159.28    150.35 o 
   7   1   6      367.02      342.20     51.65 o 
   8   1   6        7.64      101.67    192.92 o 
   9   1   6      303.61     -129.58    224.40 o 
  10   1   6      268.42      201.03    251.17 o 
 -14   2   6       27.76       13.39    259.89 o 
 -13   2   6      223.32      101.25    239.23 o 
 -12   2   6       22.51     -225.67    225.67 o 
 -11   2   6        9.17     -102.17    196.40 o 
 -10   2   6       28.88      -46.62    182.03 o 
  -9   2   6      817.10      986.26     53.77 o 
  -8   2   6      278.04      274.65     45.19 o 
  -7   2   6        4.61       73.40    150.77 o 
  -6   2   6       70.08      175.64     40.19 o 
  -5   2   6      263.30      399.42     38.25 o 
  -4   2   6     1634.33     1737.28     81.75 o 
  -3   2   6      226.20       91.90    111.27 o 
  -2   2   6      200.16      126.15    105.29 o 
  -1   2   6      310.55      289.26     29.82 o 
   0   2   6       97.86      112.20     43.17 o 
   1   2   6      174.44       98.80     31.28 o 
   2   2   6      632.78      552.49     34.34 o 
   3   2   6      511.82      472.91     36.80 o 
   4   2   6        2.11     -133.41    133.41 o 
   5   2   6        5.73      104.64    143.82 o 
   6   2   6      123.98      162.75    159.77 o 
   7   2   6       14.95      106.14    175.57 o 
   8   2   6       84.09      108.15    192.98 o 
   9   2   6      154.26       51.11    225.28 o 
  10   2   6       53.86      199.90    242.06 o 
 -14   3   6       30.64      -74.89    263.86 o 
 -13   3   6      861.87      955.61     74.62 o 
 -12   3   6     1455.05     1506.94     70.31 o 
 -11   3   6     2375.41     2580.89    106.64 o 
 -10   3   6     3964.15     4586.48    169.46 o 
  -9   3   6     6208.34     7359.95    268.77 o 
  -8   3   6     4447.78     4806.37    225.54 o 
  -7   3   6     9686.30    12011.48    269.46 o 
  -6   3   6    12953.13    16738.67    309.56 o 
  -5   3   6    11273.34    13509.51    277.41 o 
  -4   3   6    13065.24    12482.57    253.21 o 
  -3   3   6     6743.77     5960.36    180.22 o 
  -2   3   6     7540.09     5922.01    175.94 o 
  -1   3   6     8906.24     7897.37    192.93 o 
   0   3   6     6589.89     5855.74    126.45 o 
   1   3   6     5983.09     5557.43    180.66 o 
   2   3   6     4063.54     3662.76    160.20 o 
   3   3   6     1434.86     1351.84     67.94 o 
   4   3   6      195.32      238.27     41.20 o 
   5   3   6      292.62      266.66     44.69 o 
   6   3   6       33.91      -51.58    172.61 o 
   7   3   6        1.53     -183.99    183.99 o 
   8   3   6      160.98       83.86    207.42 o 
   9   3   6      163.01      228.75    220.32 o 
  10   3   6      500.38      292.58    262.28 o 
 -14   4   6     3449.13     3299.61    156.00 o 
 -13   4   6     4628.86     4537.83    193.51 o 
 -12   4   6     5007.36     5088.39    220.20 o 
 -11   4   6     2749.84     3190.56    131.83 o 
 -10   4   6     7707.09     8488.41    308.04 o 
  -9   4   6     6531.88     7732.98    281.64 o 
  -8   4   6     2020.61     2499.06    103.15 o 
  -7   4   6      659.18      769.80     49.26 o 
  -6   4   6      509.42      703.20     48.74 o 
  -5   4   6       64.85      -15.38    149.83 o 
  -4   4   6      893.63      867.57     41.38 o 
  -3   4   6      529.52      494.07     37.81 o 
  -2   4   6     3661.65     3008.08    126.27 o 
  -1   4   6     6571.37     5828.58    181.95 o 
   0   4   6    10446.70     9365.93    160.44 o 
   1   4   6    12021.88    11907.56    253.51 o 
   2   4   6    14776.92    14055.57    276.61 o 
   3   4   6    10529.63    10277.04    252.12 o 
   4   4   6    10918.47    11111.21    281.92 o 
   5   4   6    10475.65    10213.16    278.52 o 
   6   4   6     8052.75     8310.23    274.79 o 
   7   4   6     5864.13     5988.37    238.20 o 
   8   4   6     3125.40     2880.77    125.36 o 
   9   4   6     3660.02     3937.12    151.12 o 
  10   4   6     1866.33     1951.79     93.30 o 
 -14   5   6       56.64     -179.07    285.71 o 
 -13   5   6      528.41      565.40     80.98 o 
 -12   5   6     1750.31     1889.45     82.84 o 
 -11   5   6     2882.13     3313.50    159.93 o 
 -10   5   6     2685.00     2916.51    135.85 o 
  -9   5   6     6638.05     7504.37    293.69 o 
  -8   5   6     7031.54     9255.91    295.19 o 
  -7   5   6    10033.37    13364.06    307.53 o 
  -6   5   6    12522.88    14836.43    307.63 o 
  -5   5   6    15492.10    16241.46    310.11 o 
  -4   5   6    17443.74    17445.31    331.67 o 
  -3   5   6    15162.12    13726.97    288.35 o 
  -2   5   6    13824.08    12411.13    264.12 o 
  -1   5   6    11944.18    11517.90    251.40 o 
   0   5   6    11218.58    10569.85    435.25 o 
   1   5   6     8516.09     8463.60    240.62 o 
   2   5   6     3764.12     3757.20    156.57 o 
   3   5   6     1931.18     1993.00     81.56 o 
   4   5   6      929.97      838.05     50.79 o 
   5   5   6      115.18      152.32    169.19 o 
   6   5   6       11.36        4.96    184.00 o 
   7   5   6        0.26     -182.01    199.37 o 
   8   5   6       39.27       96.22    222.71 o 
   9   5   6       63.53      100.20    246.53 o 
 -14   6   6      132.04      202.43    318.03 o 
 -13   6   6       59.73     -300.10    300.10 o 
 -12   6   6      107.40      -39.19    268.90 o 
 -11   6   6      218.43      201.51     72.46 o 
 -10   6   6       40.54      -62.00    226.18 o 
  -9   6   6      541.53      663.05     64.61 o 
  -8   6   6       25.33       48.11    205.84 o 
  -7   6   6       24.93      250.48    185.50 o 
  -6   6   6      188.24      -65.52    179.69 o 
  -5   6   6       39.32       85.32    162.70 o 
  -4   6   6       47.28      -63.49    158.74 o 
  -3   6   6      124.99       40.20    139.45 o 
  -2   6   6      170.80       76.94    133.03 o 
  -1   6   6       16.83       -1.49     37.69 o 
   0   6   6       23.66       20.70    179.80 o 
   1   6   6      593.41      682.38     48.74 o 
   2   6   6       48.13       69.94    157.74 o 
   3   6   6      155.57      240.20     48.63 o 
   4   6   6       23.16       95.72    168.14 o 
   5   6   6      111.67     -194.00    194.00 o 
   6   6   6      123.13       61.52    199.95 o 
   7   6   6      212.79       55.09    219.37 o 
   8   6   6       41.96       84.32    238.08 o 
   9   6   6       36.45     -123.01    256.92 o 
 -13   7   6      218.61      517.63    300.75 o 
 -12   7   6      824.23      777.82     87.03 o 
 -11   7   6     1932.39     2073.79     88.38 o 
 -10   7   6     2305.24     2594.00     88.03 o 
  -9   7   6     2532.91     2852.76    125.71 o 
  -8   7   6     2882.40     3697.54    154.55 o 
  -7   7   6     6239.26     7175.44    288.63 o 
  -6   7   6     8904.04     9787.73    302.47 o 
  -5   7   6     5895.10     5354.32    250.04 o 
  -4   7   6     6926.40     6344.92    246.75 o 
  -3   7   6     8643.55     6213.82    236.89 o 
  -2   7   6     2964.45     2347.79    108.64 o 
  -1   7   6     2301.86     1995.84     85.23 o 
   0   7   6     4949.50     4234.76    189.96 o 
   1   7   6     1860.82     2075.87     83.51 o 
   2   7   6     1175.00     1242.67     57.32 o 
   3   7   6      798.60      892.66     55.73 o 
   4   7   6      148.00      -60.04    186.08 o 
   5   7   6       13.75     -183.51    211.28 o 
   6   7   6       11.11       27.77    218.72 o 
   7   7   6       44.66      129.46    237.09 o 
   8   7   6       44.32      210.80    250.48 o 
   9   7   6      233.44     -287.86    287.86 o 
 -13   8   6     2440.93     2360.02    104.96 o 
 -12   8   6     2471.26     2700.42    135.00 o 
 -11   8   6     3614.84     3779.67    140.58 o 
 -10   8   6     2610.75     3098.99    157.68 o 
  -9   8   6     1771.54     2113.66     82.87 o 
  -8   8   6     1101.33     1499.65     76.20 o 
  -7   8   6      643.93      670.76     68.62 o 
  -6   8   6        8.64     -209.29    209.29 o 
  -5   8   6       15.22       98.70    197.89 o 
  -4   8   6       25.26     -186.99    186.99 o 
  -2   8   6     3880.08     3239.87    134.68 o 
  -1   8   6     3325.77     2530.87    106.17 o 
   0   8   6     7010.95     6150.95    176.41 o 
   1   8   6     5143.04     4686.50    207.20 o 
   2   8   6     3671.09     3719.60    167.61 o 
   3   8   6     5224.87     5405.67    265.17 o 
   4   8   6     6187.33     6884.45    241.54 o 
   5   8   6     5079.92     6781.51    223.73 o 
   6   8   6     5021.61     5388.30    216.46 o 
   7   8   6     3205.44     3331.31    149.37 o 
   8   8   6     2174.64     2575.98     89.89 o 
 -12   9   6      655.59      133.19    331.98 o 
 -11   9   6     1847.43     1979.95    106.28 o 
 -10   9   6     2062.62     2357.92     98.89 o 
  -9   9   6     3620.15     4095.85    158.23 o 
  -8   9   6     4018.95     4300.81    190.73 o 
  -7   9   6     5386.41     5973.22    242.90 o 
  -6   9   6     8672.33     9749.24    347.51 o 
  -5   9   6    10688.24     9801.73    354.01 o 
  -4   9   6     7701.47     6789.70    283.27 o 
  -3   9   6     8394.12     6746.24    277.95 o 
  -2   9   6     8282.95     7898.60    284.00 o 
  -1   9   6     5998.90     4961.64    232.66 o 
   0   9   6     5242.92     4919.73    137.64 o 
   1   9   6     3375.35     3391.02    128.65 o 
   2   9   6     2719.30     3028.20    120.27 o 
   3   9   6     1007.49     1105.12     71.68 o 
   4   9   6      300.43      320.72    236.82 o 
   5   9   6      216.60     -168.25    242.20 o 
   6   9   6      155.50      342.87    253.56 o 
   7   9   6        0.41     -184.49    275.24 o 
 -11  10   6       46.93      358.12    324.89 o 
 -10  10   6      142.19      163.24    323.01 o 
  -9  10   6      281.83      426.42    309.76 o 
  -8  10   6       15.04      214.75    292.12 o 
  -7  10   6        3.67      179.03    265.33 o 
  -6  10   6       21.47     -259.89    259.89 o 
  -5  10   6        9.36       38.68    237.56 o 
  -4  10   6       26.05     -216.74    216.74 o 
  -3  10   6       41.07       52.58     62.00 o 
  -2  10   6        0.72     -114.07    198.87 o 
  -1  10   6        2.91     -149.28    205.32 o 
   0  10   6       32.27      202.60    151.03 o 
   1  10   6       48.28      414.68    250.99 o 
   2  10   6      131.74      -76.91    252.55 o 
   3  10   6       91.52      143.87    259.46 o 
   4  10   6      131.19      -94.77    260.48 o 
   5  10   6      180.57       13.89    270.45 o 
   6  10   6      210.37      445.65    281.39 o 
 -10  11   6      403.85      481.18    101.80 o 
  -9  11   6      726.51      749.65    101.41 o 
  -8  11   6      809.64     1128.34     97.47 o 
  -7  11   6      966.36     1232.51     94.54 o 
  -6  11   6     1393.45     1313.66     90.70 o 
  -5  11   6     1193.64     1294.41     86.16 o 
  -4  11   6     1103.56     1113.82     78.17 o 
  -3  11   6     1017.42      958.69     72.18 o 
  -2  11   6     1017.72      816.83     70.19 o 
  -1  11   6      873.73      835.30     68.66 o 
   0  11   6      421.34      360.82    132.61 o 
   1  11   6      189.86      158.81     81.39 o 
   2  11   6      143.81      290.27    287.79 o 
   3  11   6       61.77      240.58    284.73 o 
   4  11   6        1.89       67.94    278.22 o 
   5  11   6        6.90     -253.92    282.19 o 
  -8  12   6      335.18       85.39    359.94 o 
  -7  12   6      291.47      372.80    336.57 o 
  -6  12   6       10.39     -332.78    332.78 o 
  -5  12   6        0.34      281.20    315.91 o 
  -4  12   6      133.21     -310.10    310.10 o 
  -3  12   6      407.27      500.10    273.15 o 
  -2  12   6      576.08      393.06    272.81 o 
  -1  12   6      775.28      580.29     79.06 o 
   0  12   6     1380.88     1262.89     63.53 o 
   1  12   6     1730.95     1852.09    100.26 o 
   2  12   6     1696.96     2038.73    103.23 o 
   3  12   6     1633.08     1719.04    102.70 o 
  -6  13   6     1856.77     2018.94    114.74 o 
  -5  13   6     1922.89     2043.45    116.77 o 
  -4  13   6     2510.93     2152.41    106.00 o 
  -3  13   6     2481.21     2051.29     98.99 o 
  -2  13   6     1790.05     1576.32     94.78 o 
  -1  13   6     1352.50     1218.40     89.66 o 
   0  13   6     1267.93     1244.67     68.95 o 
   1  13   6      922.65      954.52    105.95 o 
 -14   1   7      450.02      434.12    263.75 o 
 -13   1   7      246.42      -66.51    238.76 o 
 -12   1   7        1.42     -137.87    212.76 o 
 -11   1   7       50.69      105.66    194.94 o 
 -10   1   7      173.88      231.78    180.66 o 
  -9   1   7     3351.09     3880.54    163.20 o 
  -8   1   7     3912.00     3944.27    158.78 o 
  -7   1   7     2871.78     3424.23    130.44 o 
  -6   1   7     7663.57     8534.51    239.66 o 
  -5   1   7    10933.04    11565.00    251.49 o 
  -4   1   7     8660.56     8271.65    213.31 o 
  -3   1   7    15268.41    13864.22    249.38 o 
  -2   1   7    18385.63    15084.78    260.08 o 
  -1   1   7    10747.94     8688.20    205.10 o 
   0   1   7    12859.26    11844.06    571.38 o 
   1   1   7    10967.02     9613.54    220.86 o 
   2   1   7     7990.53     6636.28    195.22 o 
   3   1   7     6412.06     5533.38    199.41 o 
   4   1   7     6094.50     5458.25    218.09 o 
   5   1   7     3243.29     3052.09    125.68 o 
   6   1   7     2031.99     1915.24     74.99 o 
   7   1   7      857.28      860.72     59.21 o 
   8   1   7      449.08      437.61     64.08 o 
   9   1   7      115.18      280.81    246.57 o 
  10   1   7        9.13      457.76    255.41 o 
 -14   2   7     5430.62     4566.61    196.46 o 
 -13   2   7     7703.31     7216.93    312.83 o 
 -12   2   7     9359.23     9582.46    338.78 o 
 -11   2   7    11770.10    13268.96    349.84 o 
 -10   2   7    16685.08    18721.20    371.91 o 
  -9   2   7    23019.78    28063.89    427.76 o 
  -8   2   7    15766.77    18647.88    329.64 o 
  -7   2   7    18886.38    21171.60    338.63 o 
  -6   2   7    19341.03    21322.50    357.09 o 
  -5   2   7    13799.34    13755.96    281.60 o 
  -4   2   7     5014.34     4501.90    180.96 o 
  -3   2   7     5129.41     4322.08    170.43 o 
  -2   2   7     2228.79     1717.74     72.91 o 
  -1   2   7       43.36       14.88    106.16 o 
   0   2   7      355.63      384.53     35.78 o 
   1   2   7      474.25      482.81     35.80 o 
   2   2   7      702.51      586.33     38.82 o 
   3   2   7     2677.18     2711.40    105.98 o 
   4   2   7     2685.21     2718.72    120.45 o 
   5   2   7     3190.75     3026.30    131.67 o 
   6   2   7     3557.96     3329.31    148.34 o 
   7   2   7     4225.15     4041.81    172.25 o 
   8   2   7     2738.63     2754.76    119.16 o 
   9   2   7     2613.42     2637.80    104.05 o 
 -14   3   7      192.19      276.91    275.92 o 
 -13   3   7      274.33      342.53    246.72 o 
 -12   3   7        2.05     -143.82    220.20 o 
 -11   3   7      344.74      291.51    213.54 o 
 -10   3   7      111.49      -14.39    191.52 o 
  -9   3   7      385.56      519.65     53.65 o 
  -8   3   7     1451.41     1523.65     68.42 o 
  -7   3   7     5997.51     6467.67    227.90 o 
  -6   3   7    10621.67    10637.25    253.02 o 
  -5   3   7    12860.18    13898.76    292.67 o 
  -4   3   7    13926.66    14001.47    279.93 o 
  -3   3   7    15689.78    14455.95    266.56 o 
  -2   3   7    12835.37    11110.41    240.77 o 
  -1   3   7    13479.21    12358.72    250.24 o 
   0   3   7    13996.50    13562.79    188.35 o 
   1   3   7    11931.52    11540.32    252.70 o 
   2   3   7    13739.74    13333.50    276.62 o 
   3   3   7     7288.90     6843.75    229.65 o 
   4   3   7     4195.90     4106.59    152.00 o 
   5   3   7     3528.48     3409.96    122.25 o 
   6   3   7     2680.39     2502.30    114.74 o 
   7   3   7      618.68      602.93     61.14 o 
   8   3   7      551.55      526.20     68.07 o 
   9   3   7      461.15      -37.75    256.79 o 
 -14   4   7       20.10     -278.24    278.24 o 
 -13   4   7      153.77      236.19    261.50 o 
 -12   4   7      119.68      214.34    245.60 o 
 -11   4   7       87.25     -224.24    224.24 o 
 -10   4   7      427.92      372.61    205.18 o 
  -9   4   7      203.41      128.56    184.65 o 
  -8   4   7       71.59       17.36    170.66 o 
  -7   4   7       67.54     -133.95    155.28 o 
  -6   4   7       98.37      123.55    153.32 o 
  -5   4   7       28.56       52.58     40.67 o 
  -4   4   7        5.07      209.79    131.43 o 
  -3   4   7       44.30      229.18    126.00 o 
  -2   4   7       70.91      227.23    124.03 o 
  -1   4   7       21.83       76.88    127.47 o 
   0   4   7      272.29      297.36     40.48 o 
   1   4   7      255.25      171.81    143.51 o 
   2   4   7      421.28      441.78     44.23 o 
   3   4   7       37.21      -20.83    155.75 o 
   4   4   7       72.06      -30.76    165.69 o 
   5   4   7       14.03        9.42    181.52 o 
   6   4   7        3.56      -60.50    188.46 o 
   7   4   7        0.50     -213.75    215.73 o 
   8   4   7        0.47       24.80    237.55 o 
   9   4   7       33.28     -149.29    252.95 o 
 -14   5   7      203.67      164.76    295.28 o 
 -13   5   7      192.07      475.91    260.54 o 
 -12   5   7       17.06      246.00    237.07 o 
 -11   5   7      164.23      268.96    227.78 o 
 -10   5   7      377.85      434.10     64.07 o 
  -9   5   7     1253.28     1459.73     62.32 o 
  -8   5   7     1119.17     1266.91     59.31 o 
  -7   5   7     1682.74     2011.25     76.47 o 
  -6   5   7     4886.21     4714.33    196.45 o 
  -5   5   7     4451.68     4431.12    178.97 o 
  -4   5   7     8615.26     7882.35    235.53 o 
  -3   5   7     8565.25     7208.02    212.29 o 
  -2   5   7     6304.89     4506.58    182.80 o 
  -1   5   7     5096.57     4572.35    179.60 o 
   0   5   7     9114.98     8366.90    400.93 o 
   1   5   7     5245.51     5106.31    221.09 o 
   2   5   7     6496.44     6718.32    239.90 o 
   3   5   7     6211.57     6344.03    233.17 o 
   4   5   7     1934.84     1768.00     95.97 o 
   5   5   7      710.71      656.94     57.69 o 
   6   5   7      866.21      904.99     63.68 o 
   7   5   7      306.51      351.00    228.87 o 
   8   5   7      232.68      -96.29    263.55 o 
   9   5   7      182.11      201.96    265.48 o 
 -14   6   7     3278.26     3190.75    151.84 o 
 -13   6   7     5620.80     5491.88    270.78 o 
 -12   6   7     6116.41     6465.17    272.46 o 
 -11   6   7     6988.73     8424.38    339.15 o 
 -10   6   7     8475.25     9989.88    354.19 o 
  -9   6   7    10639.48    12887.17    356.05 o 
  -8   6   7    11377.55    13158.86    343.73 o 
  -7   6   7    12615.18    13576.44    330.95 o 
  -6   6   7     6497.90     6761.80    256.28 o 
  -5   6   7     5181.00     5224.90    214.87 o 
  -4   6   7     5529.26     4946.30    185.29 o 
  -3   6   7     4431.06     3576.34    146.90 o 
  -2   6   7      362.30      327.89     41.73 o 
  -1   6   7      871.09      770.91     44.82 o 
   0   6   7        2.04       37.70    108.03 o 
   1   6   7      740.44      728.97     53.74 o 
   2   6   7     1527.86     1385.30     56.41 o 
   3   6   7      681.29      781.80     54.71 o 
   4   6   7     1557.54     1566.78     60.38 o 
   5   6   7     1821.34     1736.64     82.89 o 
   6   6   7     2810.46     3067.08    132.74 o 
   7   6   7     2589.30     2673.22     85.05 o 
   8   6   7     1661.46     1706.34     82.28 o 
 -13   7   7       85.90      -72.92    293.68 o 
 -12   7   7      217.67      209.44    277.93 o 
 -11   7   7        6.16      -95.72    260.37 o 
 -10   7   7      131.18       54.08    243.62 o 
  -9   7   7      964.13     1058.27     71.18 o 
  -8   7   7     1842.47     1966.90     91.93 o 
  -7   7   7     1560.07     1735.56     96.84 o 
  -6   7   7     2823.41     2638.71    121.97 o 
  -5   7   7     5766.08     5556.36    218.63 o 
  -4   7   7     9316.25     8381.65    275.22 o 
  -3   7   7     9256.65     7406.74    256.65 o 
  -2   7   7    14584.61    11966.21    302.93 o 
  -1   7   7     8706.70     7658.51    257.98 o 
   0   7   7     8928.20     8047.35    518.08 o 
   1   7   7     7669.57     7604.34    303.54 o 
   2   7   7     6849.83     6444.11    282.37 o 
   3   7   7     4391.98     4554.27    204.81 o 
   4   7   7     4090.75     4230.89    171.21 o 
   5   7   7     2196.02     2529.85     84.98 o 
   6   7   7     1231.18     1291.95     75.70 o 
   7   7   7      688.13      767.98     81.02 o 
   8   7   7      507.87      432.66     82.46 o 
 -13   8   7      222.31      163.28     92.81 o 
 -12   8   7      174.11      273.91    306.17 o 
 -11   8   7      155.65      -63.02    294.25 o 
 -10   8   7      331.42      387.78    259.68 o 
  -9   8   7      583.10      698.29     75.05 o 
  -8   8   7      246.98      338.55    223.38 o 
  -7   8   7      285.03      318.75    216.97 o 
  -6   8   7      481.79      448.70     63.11 o 
  -5   8   7      204.05      214.92    209.96 o 
  -4   8   7       85.75      129.98    187.53 o 
  -3   8   7      272.21      246.76     52.13 o 
  -2   8   7      358.13      147.52    177.81 o 
  -1   8   7      216.70       68.50    182.67 o 
   0   8   7        3.96      -49.64    273.02 o 
   1   8   7      320.08      292.48    217.00 o 
   2   8   7       58.33      -41.17    223.72 o 
   3   8   7       24.41      -46.62    222.20 o 
   4   8   7        0.36       23.80    219.70 o 
   5   8   7       46.65       55.06    232.14 o 
   6   8   7        2.24      -40.17    262.35 o 
   7   8   7       29.23     -263.86    263.86 o 
 -12   9   7        2.82      247.47    318.39 o 
 -11   9   7       23.11      285.18    307.50 o 
 -10   9   7      158.78      165.24    282.34 o 
  -9   9   7      490.46      480.90     81.47 o 
  -8   9   7      773.67      860.38     77.58 o 
  -7   9   7      805.83      249.71    259.16 o 
  -6   9   7     1086.23      993.50     71.71 o 
  -5   9   7     1782.60     1679.90     89.89 o 
  -4   9   7     1717.05     1474.91     77.39 o 
  -3   9   7     2867.34     2446.12    102.32 o 
  -2   9   7     2288.97     1902.61     96.08 o 
  -1   9   7     2606.85     2348.69     85.67 o 
   0   9   7     2507.88     2314.26     85.63 o 
   1   9   7     1969.86     2057.48     78.44 o 
   2   9   7     1066.62     1234.26     76.67 o 
   3   9   7      994.34     1011.33     76.65 o 
   4   9   7      765.28      776.21     75.09 o 
   5   9   7      284.63      -41.20    272.53 o 
   6   9   7      165.84     -131.99    277.87 o 
 -11  10   7     2757.23     3031.31    128.58 o 
 -10  10   7     3156.46     3738.46    153.83 o 
  -9  10   7     3891.55     4550.00    181.38 o 
  -8  10   7     3023.81     3320.93    144.32 o 
  -7  10   7     3442.41     3142.86    149.09 o 
  -6  10   7     2346.55     2012.58     95.03 o 
  -5  10   7     1562.73     1563.69     79.31 o 
  -4  10   7     1527.10     1342.64     88.28 o 
  -3  10   7      881.89      688.64     68.17 o 
  -2  10   7      532.66      326.97    223.61 o 
  -1  10   7      131.99       28.28    214.84 o 
   0  10   7       15.18      -30.47     59.78 o 
   1  10   7      310.37       21.85    282.01 o 
   2  10   7      198.91      327.55    280.90 o 
   3  10   7      795.62      703.17     87.03 o 
   4  10   7      832.41      829.52     87.03 o 
   5  10   7      815.01      901.01     85.03 o 
  -9  11   7      326.70      417.52     97.80 o 
  -8  11   7      309.19      262.62     94.82 o 
  -7  11   7      888.35      980.43     92.02 o 
  -6  11   7     1455.04     1391.59     90.21 o 
  -5  11   7     2175.74     2337.08     92.44 o 
  -4  11   7     2915.00     2595.24     99.20 o 
  -3  11   7     3235.86     2748.21    121.38 o 
  -2  11   7     2977.49     2459.57    102.73 o 
  -1  11   7     3654.67     3030.70    138.63 o 
   0  11   7     3454.82     3443.58    344.03 o 
   1  11   7     2541.21     3076.46    121.56 o 
   2  11   7     2656.17     3094.67    138.10 o 
   3  11   7     1998.04     2277.31     97.34 o 
   4  11   7     1272.75     1508.84     93.62 o 
  -8  12   7      241.04       42.68    362.81 o 
  -7  12   7      207.61      299.25     97.77 o 
  -6  12   7       50.32      452.37    308.52 o 
  -5  12   7      149.40     -178.63    340.38 o 
  -4  12   7      223.79     -322.10    322.10 o 
  -3  12   7       72.81      473.73    279.78 o 
  -2  12   7       31.95      297.10    269.82 o 
  -1  12   7       45.48       -7.44    274.79 o 
   0  12   7      124.56      192.28    212.38 o 
   1  12   7       18.53     -243.52    350.15 o 
   2  12   7        0.78      -46.12    342.69 o 
  -5  13   7      486.26      494.72    107.29 o 
  -4  13   7      570.88      396.48    347.29 o 
  -3  13   7      534.50      437.17    323.41 o 
  -2  13   7      470.19      474.33    310.92 o 
  -1  13   7      443.98      356.09    310.90 o 
 -14   0   8      856.98      740.11     78.09 o 
 -13   0   8     4250.22     3885.75    143.49 o 
 -12   0   8     4904.68     4585.82    192.95 o 
 -11   0   8     5103.19     5636.78    220.63 o 
 -10   0   8     9809.46    10052.87    289.17 o 
  -9   0   8    31071.81    32352.52    454.04 o 
  -8   0   8    15312.86    15818.06    309.91 o 
  -7   0   8    24808.54    25615.33    374.60 o 
  -6   0   8    28052.18    27164.12    377.30 o 
  -5   0   8    30380.35    29453.25    411.66 o 
  -4   0   8    24009.52    21608.96    339.88 o 
  -3   0   8    33544.32    30818.19    397.99 o 
  -2   0   8    25587.09    20727.71    331.99 o 
  -1   0   8    17212.29    14719.46    275.22 o 
   0   0   8     6466.20     4717.77    123.04 o 
   1   0   8     2218.39     1787.37     72.72 o 
   2   0   8     1752.17     1770.30     67.51 o 
   3   0   8      433.79      452.68     43.73 o 
   4   0   8      384.42      390.93     47.19 o 
   5   0   8       47.61       24.80     51.59 o 
   6   0   8       81.27       -5.46    195.95 o 
   7   0   8      163.49      140.93    219.33 o 
   8   0   8      355.71      487.59     72.00 o 
   9   0   8      599.56      646.96     79.01 o 
 -14   1   8     2036.73     1783.76     91.88 o 
 -13   1   8     3020.15     2575.10    108.28 o 
 -12   1   8     2479.05     2256.09     94.11 o 
 -11   1   8     1591.42     1651.01     72.37 o 
 -10   1   8     1844.04     1825.36     80.47 o 
  -9   1   8      628.68      746.02     51.23 o 
  -8   1   8      494.51      614.94     45.73 o 
  -7   1   8     1437.14     1576.65     74.44 o 
  -6   1   8      110.47      106.19    135.97 o 
  -5   1   8      739.38      748.97     43.33 o 
  -4   1   8      338.50      313.54     38.26 o 
  -3   1   8     2095.69     1997.17     88.34 o 
  -2   1   8     3590.32     2973.50    133.09 o 
  -1   1   8     5054.39     4423.25    176.87 o 
   0   1   8     6079.54     4818.86    124.05 o 
   1   1   8     6256.49     5480.63    194.84 o 
   2   1   8     8748.24     7626.56    225.59 o 
   3   1   8     6068.59     5374.12    221.01 o 
   4   1   8     4695.84     4194.90    171.92 o 
   5   1   8     3167.94     3189.51     94.71 o 
   6   1   8     3105.55     3236.78    126.42 o 
   7   1   8     1717.92     1766.78     70.85 o 
   8   1   8     1442.77     1488.06     78.24 o 
   9   1   8      879.21      881.79     80.57 o 
 -14   2   8        0.87      385.34    259.87 o 
 -13   2   8        0.56       -6.45    233.59 o 
 -12   2   8        2.41      105.63    215.24 o 
 -11   2   8      148.27        4.96    205.44 o 
 -10   2   8      229.27      -46.66    188.14 o 
  -9   2   8        9.40        4.46    173.09 o 
  -8   2   8        1.65      -77.86    159.69 o 
  -7   2   8      191.62       -3.97    149.42 o 
  -6   2   8      313.26      333.82     40.73 o 
  -5   2   8       89.69       63.51    142.40 o 
  -4   2   8      360.80      362.76     39.26 o 
  -3   2   8      160.20      160.33    126.58 o 
  -2   2   8       33.81       74.40    125.99 o 
  -1   2   8       19.66      172.11    104.65 o 
   0   2   8       38.62      -19.15     88.91 o 
   1   2   8      177.54      123.60    135.51 o 
   2   2   8      110.61       93.28    144.89 o 
   3   2   8       28.36     -153.76    153.76 o 
   4   2   8      118.58      151.33    166.22 o 
   5   2   8       29.40       48.61    175.09 o 
   6   2   8       11.92      189.46    200.37 o 
   7   2   8       28.25      131.93    223.69 o 
   8   2   8        9.47      109.11    242.52 o 
   9   2   8       62.43       61.01    271.83 o 
 -14   3   8     1339.46     1312.16     85.19 o 
 -13   3   8     1440.23     1480.38     79.25 o 
 -12   3   8     1655.73     1802.77     77.34 o 
 -11   3   8      918.70      967.06     63.71 o 
 -10   3   8      874.17      897.89     58.73 o 
  -9   3   8      346.38      257.28    174.83 o 
  -8   3   8      150.48      296.28    168.24 o 
  -7   3   8      159.42      130.04    154.36 o 
  -6   3   8      482.22      277.41    151.13 o 
  -5   3   8      659.94      730.56     42.30 o 
  -4   3   8     2226.54     1931.62     80.30 o 
  -3   3   8     2393.02     2149.98     74.85 o 
  -2   3   8     6111.75     5586.47    179.70 o 
  -1   3   8     3182.50     2706.71    112.42 o 
   0   3   8     5993.17     5548.36    188.45 o 
   1   3   8     5848.82     5812.27    217.65 o 
   2   3   8     3869.78     3729.19    156.94 o 
   3   3   8     5521.46     5324.52    210.67 o 
   4   3   8     5492.19     5120.05    220.52 o 
   5   3   8     2802.26     2837.72    113.79 o 
   6   3   8     2080.86     2209.18    102.44 o 
   7   3   8     1532.31     1572.01     71.79 o 
   8   3   8      664.93      712.74     77.54 o 
 -14   4   8     1747.71     1517.35     89.29 o 
 -13   4   8     3643.08     3758.65    155.17 o 
 -12   4   8     6181.92     6188.43    270.72 o 
 -11   4   8     8326.90     8418.93    323.77 o 
 -10   4   8     9198.77    10177.76    310.96 o 
  -9   4   8    10299.45    11848.46    317.53 o 
  -8   4   8    18854.17    21494.99    387.56 o 
  -7   4   8    23054.04    23475.79    399.17 o 
  -6   4   8    22624.82    23764.88    385.16 o 
  -5   4   8    22429.09    22602.77    363.99 o 
  -4   4   8    21344.10    19790.68    333.98 o 
  -3   4   8    16102.78    13455.37    275.26 o 
  -2   4   8    10679.93     9588.85    239.73 o 
  -1   4   8     8290.98     7105.83    213.14 o 
   0   4   8     8063.07     7738.14    391.32 o 
   1   4   8     3051.46     3168.75    130.75 o 
   2   4   8     1102.78     1025.09     50.33 o 
   3   4   8      282.74      254.22     51.14 o 
   4   4   8       52.25      160.72    175.60 o 
   5   4   8        0.87     -198.87    198.87 o 
   6   4   8       13.64      218.72    203.34 o 
   7   4   8      505.40      571.81     73.53 o 
   8   4   8      187.51     -266.98    266.98 o 
 -14   5   8     1749.65     1747.15     91.77 o 
 -13   5   8     1335.96     1354.06     84.69 o 
 -12   5   8     1782.59     1984.29     81.85 o 
 -11   5   8     1856.57     1961.45     78.90 o 
 -10   5   8     1008.20     1161.06     65.22 o 
  -9   5   8      375.03      346.20     58.61 o 
  -8   5   8      185.07      294.82     54.60 o 
  -7   5   8      265.38      319.76    178.75 o 
  -6   5   8       40.05      199.90    168.15 o 
  -5   5   8      423.43      291.20     48.20 o 
  -4   5   8     1300.45     1153.30     47.91 o 
  -3   5   8     1301.45     1216.72     53.40 o 
  -2   5   8     7962.80     6539.15    223.87 o 
  -1   5   8     6514.52     5444.79    213.09 o 
   0   5   8     5858.16     5748.71    415.19 o 
   1   5   8     5898.69     6256.85    244.19 o 
   2   5   8     7529.78     8316.05    275.72 o 
   3   5   8     5399.13     5740.04    227.49 o 
   4   5   8     4120.74     4414.02    168.26 o 
   5   5   8     3455.40     3526.51    142.13 o 
   6   5   8     2867.95     2991.46    134.75 o 
   7   5   8     1404.29     1454.96     81.72 o 
   8   5   8      866.55      893.19     82.56 o 
 -14   6   8       19.54     -228.64    301.05 o 
 -13   6   8      114.28      130.48     83.35 o 
 -12   6   8      244.77      343.48     76.44 o 
 -11   6   8       48.98      412.69    238.59 o 
 -10   6   8      356.94      236.38    228.93 o 
  -9   6   8      944.09      962.69     63.72 o 
  -8   6   8      333.11      360.54     58.60 o 
  -7   6   8       12.89      168.13    181.52 o 
  -6   6   8      350.45      321.86     53.15 o 
  -5   6   8      416.70      449.66     52.17 o 
  -4   6   8       20.58      128.96     48.11 o 
  -3   6   8      430.32      381.13     46.71 o 
  -2   6   8      872.40      783.69     49.29 o 
  -1   6   8      121.59        3.97    156.30 o 
   0   6   8      172.18      138.64    117.08 o 
   1   6   8       69.37      221.75    184.54 o 
   2   6   8       34.89      297.60    200.88 o 
   3   6   8      102.83      220.28    195.97 o 
   4   6   8      153.97      163.75     61.04 o 
   5   6   8       39.33      109.62    221.71 o 
   6   6   8       56.66     -247.52    247.52 o 
   7   6   8       12.90       91.75    256.90 o 
 -13   7   8     1015.33      907.56     91.05 o 
 -12   7   8     1344.99     1386.43     88.18 o 
 -11   7   8      709.10      676.64     78.55 o 
 -10   7   8      655.44      731.75     73.08 o 
  -9   7   8      243.82      238.27    235.29 o 
  -8   7   8       10.99       26.78    211.28 o 
  -7   7   8        0.93      -26.28    201.35 o 
  -6   7   8      103.54      -47.13    195.98 o 
  -5   7   8      196.86      155.85     56.09 o 
  -4   7   8      283.80      315.80     52.63 o 
  -3   7   8     1530.41     1387.25     57.91 o 
  -2   7   8     1596.05     1449.00     62.41 o 
  -1   7   8     1375.01     1223.57     53.87 o 
   0   7   8     1747.49     1568.11     69.18 o 
   1   7   8     1684.82     1869.80     79.39 o 
   2   7   8     1811.87     2041.60     88.40 o 
   3   7   8     2102.44     2340.68     84.47 o 
   4   7   8     1865.15     1933.13     74.89 o 
   5   7   8     1566.31     1562.69     75.79 o 
   6   7   8     1008.39     1137.02     80.61 o 
   7   7   8      500.66      525.55     82.46 o 
 -12   8   8     2196.09     2432.02    107.39 o 
 -11   8   8     3200.10     3372.13    116.30 o 
 -10   8   8     4118.88     4571.65    200.71 o 
  -9   8   8     7592.78     7756.50    326.52 o 
  -8   8   8     5766.48     7293.69    312.01 o 
  -7   8   8     8934.05     9740.24    355.79 o 
  -6   8   8    10578.59    12875.29    362.85 o 
  -5   8   8     6955.07     7081.15    291.97 o 
  -4   8   8     6040.97     5537.14    255.47 o 
  -3   8   8     7050.09     5895.12    249.86 o 
  -2   8   8     5312.69     4849.82    184.86 o 
  -1   8   8     5046.40     4718.75    188.16 o 
   0   8   8     3101.07     2957.14    180.69 o 
   1   8   8     1339.19     1847.31     88.23 o 
   2   8   8      841.69      897.95     72.63 o 
   3   8   8      279.41      125.10    247.72 o 
   4   8   8       56.04     -166.17    242.06 o 
   5   8   8       10.51        9.92     77.37 o 
   6   8   8        4.78        0.00    265.33 o 
 -11   9   8      942.45      976.03     93.52 o 
 -10   9   8     1288.76     1166.03     91.15 o 
  -9   9   8      595.81      701.21     81.50 o 
  -8   9   8      277.22      319.20    254.17 o 
  -7   9   8       60.57      195.94    232.64 o 
  -6   9   8        1.00      107.62    237.06 o 
  -5   9   8       18.45     -232.61    232.61 o 
  -4   9   8      361.14      225.46    216.03 o 
  -3   9   8     1201.57      906.24     65.27 o 
  -2   9   8     1076.36     1016.85     63.74 o 
  -1   9   8     1544.15     1473.50     65.34 o 
   0   9   8     3300.53     3233.27    260.78 o 
   1   9   8     2237.76     2840.25    136.49 o 
   2   9   8     2204.29     2589.47    116.95 o 
   3   9   8     2511.18     2897.77    154.57 o 
   4   9   8     2464.97     2672.62    123.01 o 
   5   9   8     1766.35     1961.71     89.28 o 
 -10  10   8       98.66     -137.91    308.57 o 
  -9  10   8       83.13      149.32    292.68 o 
  -8  10   8      153.02      331.95    276.88 o 
  -7  10   8      396.26      523.93     78.96 o 
  -6  10   8      321.34      270.59    269.10 o 
  -5  10   8      434.57      266.24     77.49 o 
  -4  10   8      366.87      223.47    240.85 o 
  -3  10   8      174.08      153.84    236.71 o 
  -2  10   8      168.99     -163.26    237.20 o 
  -1  10   8      281.28      152.90     67.52 o 
   0  10   8      282.64      210.98    227.36 o 
   1  10   8      462.21      443.58    302.51 o 
   2  10   8      250.74      377.73     87.86 o 
   3  10   8       54.59      475.69    295.13 o 
   4  10   8      115.46      128.00    287.75 o 
  -9  11   8       48.64      360.60    314.97 o 
  -8  11   8        1.79      -23.31    310.46 o 
  -7  11   8       25.50     -313.95    313.95 o 
  -6  11   8       87.42      -55.56    304.10 o 
  -5  11   8      202.80     -115.14    308.19 o 
  -4  11   8      608.29      537.23     82.99 o 
  -3  11   8      845.52      502.85    276.54 o 
  -2  11   8      507.21      357.70     79.49 o 
  -1  11   8      445.02      183.77    267.22 o 
   0  11   8      976.37      977.67     99.76 o 
   1  11   8      921.37     1014.80    101.98 o 
   2  11   8      507.75      358.16    340.78 o 
   3  11   8      752.99      635.83     97.93 o 
  -7  12   8     2766.34     2502.57    121.58 o 
  -6  12   8     2492.12     2488.15    110.48 o 
  -5  12   8     2676.31     2362.73    110.06 o 
  -4  12   8     2166.37     2009.81     96.89 o 
  -3  12   8     1988.66     1893.36    101.33 o 
  -2  12   8     1421.72     1233.16     91.68 o 
  -1  12   8     1079.49     1077.98     87.09 o 
   0  12   8      921.82      969.35     70.63 o 
   1  12   8      396.00      403.21    105.77 o 
 -14   1   9     2383.00     2102.15    102.48 o 
 -13   1   9     3647.98     3524.16    142.65 o 
 -12   1   9     4265.97     4166.50    145.58 o 
 -11   1   9     4526.61     4247.72    178.65 o 
 -10   1   9     5314.29     5193.31    203.19 o 
  -9   1   9     7431.54     6994.04    247.17 o 
  -8   1   9     3387.36     3379.00    136.47 o 
  -7   1   9     1595.70     1452.68     68.46 o 
  -6   1   9     2046.02     2146.65     86.67 o 
  -5   1   9     2278.66     2051.93     86.79 o 
  -4   1   9      406.03      474.12     38.76 o 
  -3   1   9      601.17      602.45     37.81 o 
  -2   1   9      371.31      218.13    127.70 o 
  -1   1   9        4.80      128.45    118.53 o 
   0   1   9      374.56      300.76    210.41 o 
   1   1   9      502.05      201.32    154.09 o 
   2   1   9     1120.24     1081.42     48.34 o 
   3   1   9     1532.28     1443.30     62.88 o 
   4   1   9     1709.15     1572.63     68.90 o 
   5   1   9     1768.75     1604.40     80.37 o 
   6   1   9     1688.50     1809.98     94.79 o 
   7   1   9     1191.48     1281.67     77.18 o 
   8   1   9      843.21      772.79     81.56 o 
 -14   2   9      151.20      429.20    259.51 o 
 -13   2   9        7.53     -249.96    249.96 o 
 -12   2   9      464.06      326.88     65.58 o 
 -11   2   9     1087.17     1009.49     62.75 o 
 -10   2   9     1503.16     1631.64     69.36 o 
  -9   2   9     5628.18     5448.67    231.05 o 
  -8   2   9     6832.38     7005.91    244.26 o 
  -7   2   9    13565.85    13026.48    301.29 o 
  -6   2   9    20438.52    20260.25    361.29 o 
  -5   2   9    19148.33    18337.15    331.98 o 
  -4   2   9    18357.14    16562.37    306.91 o 
  -3   2   9    22095.11    18639.78    318.93 o 
  -2   2   9    19952.65    17682.68    305.93 o 
  -1   2   9    15464.83    13471.08    278.85 o 
   0   2   9    18522.36    17173.38    561.20 o 
   1   2   9    11328.65    10663.34    273.89 o 
   2   2   9     8252.69     7794.10    252.00 o 
   3   2   9     4430.40     4429.45    181.24 o 
   4   2   9     3348.85     3171.29    123.58 o 
   5   2   9     1627.04     1668.34     86.81 o 
   6   2   9     1237.41     1344.84     77.20 o 
   7   2   9      300.85      311.76    258.15 o 
   8   2   9      200.90       82.87     79.90 o 
 -14   3   9     3109.26     2736.69    120.75 o 
 -13   3   9     4344.18     4214.22    159.57 o 
 -12   3   9     4104.49     4081.70    165.58 o 
 -11   3   9     6384.82     6622.38    259.53 o 
 -10   3   9     7199.17     7040.36    277.47 o 
  -9   3   9     4251.43     4159.02    151.42 o 
  -8   3   9     2086.55     2076.48    108.10 o 
  -7   3   9     6648.39     6435.29    244.19 o 
  -6   3   9     4795.61     5025.50    191.69 o 
  -5   3   9     1713.42     1858.71     84.01 o 
  -4   3   9     1450.71     1558.35     54.44 o 
  -3   3   9     1175.85     1078.91     49.88 o 
  -2   3   9       12.33       62.99    132.42 o 
  -1   3   9        9.95       39.68     39.18 o 
   0   3   9       18.94      138.67     96.42 o 
   1   3   9      308.31      153.45    157.92 o 
   2   3   9      912.91      961.82     52.77 o 
   3   3   9     1517.74     1511.31     59.37 o 
   4   3   9     2609.13     2759.72    118.20 o 
   5   3   9     2088.27     2140.19     88.45 o 
   6   3   9     1615.86     1748.49     86.78 o 
   7   3   9     1227.36     1303.16     81.17 o 
   8   3   9      784.61      838.74     84.52 o 
 -14   4   9        2.35       27.28    281.20 o 
 -13   4   9        0.01        0.00    259.87 o 
 -12   4   9        0.08     -102.16    240.53 o 
 -11   4   9       54.79     -220.74    220.74 o 
 -10   4   9       21.20     -205.33    205.33 o 
  -9   4   9       53.78       63.99     54.07 o 
  -8   4   9      180.07       -4.47    175.20 o 
  -7   4   9      363.79       37.26    179.82 o 
  -6   4   9       82.91       -4.47    168.19 o 
  -5   4   9       12.26     -136.39    156.23 o 
  -4   4   9       81.06      215.32    144.37 o 
  -3   4   9        6.52      166.64    136.88 o 
  -2   4   9      456.51      475.62     43.24 o 
  -1   4   9       11.98       78.86    142.34 o 
   0   4   9       63.56     -106.78    106.78 o 
   1   4   9      272.13       22.84    177.75 o 
   2   4   9      296.08      105.27    180.24 o 
   3   4   9        6.61      155.23    180.52 o 
   4   4   9      240.96      314.71    205.01 o 
   5   4   9      168.02        5.46    222.81 o 
   6   4   9       66.60      100.70    236.12 o 
   7   4   9        2.22     -242.51    258.38 o 
 -14   5   9     1713.65     1910.43     92.75 o 
 -13   5   9     1462.15     1512.04     84.72 o 
 -12   5   9     2801.75     2809.35    113.68 o 
 -11   5   9     2610.10     2715.45    101.63 o 
 -10   5   9     2451.90     2610.82    118.13 o 
  -9   5   9     2196.70     2111.99     95.04 o 
  -8   5   9     2177.63     2327.70     84.56 o 
  -7   5   9     2483.26     2249.19     91.71 o 
  -6   5   9      981.03      988.16     55.28 o 
  -5   5   9      456.03      460.67     52.18 o 
  -4   5   9      696.64      634.30     49.25 o 
  -3   5   9      272.39      213.51    156.91 o 
  -2   5   9      262.39      317.77     46.67 o 
  -1   5   9       70.95      173.63    151.80 o 
   0   5   9      317.21      133.06    157.67 o 
   1   5   9      707.73      752.04     56.70 o 
   2   5   9      459.61      247.43    209.17 o 
   3   5   9      689.48      830.38     63.15 o 
   4   5   9     1145.05     1244.51     67.73 o 
   5   5   9     1167.24     1242.40     72.70 o 
   6   5   9      977.60     1122.00     79.61 o 
   7   5   9      969.50      951.70     83.08 o 
 -13   6   9        3.01     -131.92    285.66 o 
 -12   6   9      161.39       26.80    269.94 o 
 -11   6   9     1044.35     1139.39     76.16 o 
 -10   6   9     1371.28     1272.51     73.27 o 
  -9   6   9     3311.96     2850.36    120.52 o 
  -8   6   9     4067.87     4255.58    159.72 o 
  -7   6   9     5178.00     5476.69    224.80 o 
  -6   6   9     9467.98     9040.63    310.15 o 
  -5   6   9    11478.11    10820.96    306.56 o 
  -4   6   9    10737.37     9355.67    285.06 o 
  -3   6   9    12626.39    10704.10    298.13 o 
  -2   6   9    10343.03     9419.51    274.69 o 
  -1   6   9     8831.47     7849.17    272.38 o 
   0   6   9     7449.95     7381.07    604.77 o 
   1   6   9     6709.08     6784.66    285.01 o 
   2   6   9     4839.28     4841.75    226.25 o 
   3   6   9     3193.89     3485.10    134.97 o 
   4   6   9     1459.59     1589.21     74.77 o 
   5   6   9     1243.55     1347.19     79.19 o 
   6   6   9      775.61      844.25     79.05 o 
 -13   7   9     2095.87     1868.77     96.36 o 
 -12   7   9     2415.68     2831.47     95.48 o 
 -11   7   9     2436.69     2588.41     88.01 o 
 -10   7   9     4185.53     4300.51    161.55 o 
  -9   7   9     4724.91     4330.04    195.24 o 
  -8   7   9     3646.23     3132.65    126.69 o 
  -7   7   9     3042.82     2763.31    129.46 o 
  -6   7   9     1458.19     1526.35     68.34 o 
  -5   7   9     1771.87     1848.55     79.42 o 
  -4   7   9     1059.60      988.67     58.27 o 
  -3   7   9      852.01      740.01     55.24 o 
  -2   7   9      148.76      144.90    179.14 o 
  -1   7   9       39.14      105.15    175.09 o 
   0   7   9      329.42      268.01    145.22 o 
   1   7   9      416.41      369.06    226.50 o 
   2   7   9      589.80      387.67    237.57 o 
   3   7   9      838.72      966.97     73.12 o 
   4   7   9      685.11      451.87    273.41 o 
   5   7   9     1022.11     1243.55     84.10 o 
   6   7   9     1058.43     1240.57     84.60 o 
 -12   8   9        5.89       61.50     87.29 o 
 -11   8   9       11.22       42.16    289.14 o 
 -10   8   9       70.88      481.17    262.91 o 
  -9   8   9       71.43     -153.28    254.48 o 
  -8   8   9       56.21     -129.96    234.13 o 
  -7   8   9       86.90      198.93    231.18 o 
  -6   8   9       58.92      260.92    217.27 o 
  -5   8   9      163.62      -85.85    207.93 o 
  -4   8   9      162.77     -137.46    206.44 o 
  -3   8   9      137.16      149.85    198.48 o 
  -2   8   9       29.46     -148.30    200.38 o 
  -1   8   9      135.65      329.47    199.47 o 
   0   8   9      149.33      201.53    157.37 o 
   1   8   9      351.25      429.03     73.49 o 
   2   8   9      228.88      -39.71    258.09 o 
   3   8   9      283.61       82.41    268.07 o 
   4   8   9      198.96      288.83     80.39 o 
   5   8   9      113.29      459.40    270.88 o 
 -11   9   9     1224.57     1273.13     95.60 o 
 -10   9   9      997.17      977.24     89.56 o 
  -9   9   9     1201.21     1134.36     85.15 o 
  -8   9   9     1018.93     1005.34     79.13 o 
  -7   9   9      483.02      473.44     77.00 o 
  -6   9   9      224.03     -203.00    262.56 o 
  -5   9   9      301.65      341.58    244.77 o 
  -4   9   9      161.81       30.27    234.72 o 
  -3   9   9       12.30      159.70    222.68 o 
  -2   9   9       61.14      278.78    225.20 o 
  -1   9   9      154.19       91.30     65.50 o 
   0   9   9      374.39      463.70     77.69 o 
   1   9   9      520.35      657.81     83.96 o 
   2   9   9      447.51      313.41    280.63 o 
   3   9   9      510.51      515.65    296.58 o 
   4   9   9      608.84      754.31     86.46 o 
 -10  10   9      546.34      249.09    301.31 o 
  -9  10   9     1093.62      904.96    218.99 o 
  -8  10   9     1797.62     1720.26     91.80 o 
  -7  10   9     2591.90     2559.03     95.06 o 
  -6  10   9     3266.84     3455.36    104.31 o 
  -5  10   9     4442.21     4359.35    179.77 o 
  -4  10   9     5064.26     4539.96    200.35 o 
  -3  10   9     3706.81     3662.55    152.71 o 
  -2  10   9     3701.68     3591.44    127.58 o 
  -1  10   9     3593.17     3322.11    182.75 o 
   0  10   9     4046.30     4400.15    256.14 o 
   1  10   9     1987.82     2639.42    106.34 o 
   2  10   9     1677.12     2000.63     99.23 o 
   3  10   9     1335.70     1978.80     96.62 o 
  -8  11   9     1399.99     1228.49     96.65 o 
  -7  11   9     1436.08     1384.17     97.66 o 
  -6  11   9      982.10      347.78    354.75 o 
  -5  11   9      841.70      946.91     92.50 o 
  -4  11   9      473.60      378.00     85.93 o 
  -3  11   9      161.47      377.61    259.51 o 
  -2  11   9        2.43      -22.81     80.84 o 
  -1  11   9        2.49     -268.30    268.30 o 
   0  11   9       64.91     -209.64    209.64 o 
   1  11   9      160.71      369.66    348.33 o 
  -5  12   9      148.73      441.10    328.47 o 
  -4  12   9      218.55       89.83    308.19 o 
  -3  12   9      176.45       79.89    306.66 o 
  -2  12   9      333.19     -328.66    328.66 o 
 -14   0  10     2325.67     2251.00    101.95 o 
 -13   0  10     2135.24     1974.48     76.44 o 
 -12   0  10     1814.99     1751.72     69.39 o 
 -11   0  10      503.96      564.47     59.13 o 
 -10   0  10     1443.83     1323.79     58.86 o 
  -9   0  10      207.57      128.06    171.25 o 
  -8   0  10       48.02      -17.36    158.73 o 
  -7   0  10      424.73      313.53    168.44 o 
  -6   0  10     2440.22     2534.22    116.35 o 
  -5   0  10     7943.77     7347.04    238.10 o 
  -4   0  10     8732.72     7832.94    238.99 o 
  -3   0  10     8926.92     7459.10    235.02 o 
  -2   0  10    10244.04     8738.43    251.26 o 
  -1   0  10     8517.55     7512.47    240.41 o 
   0   0  10    11407.32    10463.37    191.79 o 
   1   0  10    10341.89     9667.01    276.67 o 
   2   0  10     7590.57     7154.48    256.48 o 
   3   0  10     5050.31     4974.75    196.64 o 
   4   0  10     4416.57     4379.80    191.50 o 
   5   0  10     2495.74     2478.38     91.05 o 
   6   0  10     2218.58     2177.41    122.91 o 
   7   0  10     1744.09     1669.26     89.27 o 
 -14   1  10     1122.72      952.27     79.15 o 
 -13   1  10     2690.48     2486.28     97.11 o 
 -12   1  10     2808.17     2316.02    117.23 o 
 -11   1  10     3589.93     3068.80    163.37 o 
 -10   1  10     6081.08     5353.88    232.58 o 
  -9   1  10     7742.31     6360.70    253.79 o 
  -8   1  10     6709.08     5817.46    230.60 o 
  -7   1  10     6342.45     6440.81    244.23 o 
  -6   1  10     5990.04     6050.10    235.89 o 
  -5   1  10     5635.90     5388.48    208.15 o 
  -4   1  10     6835.27     5939.95    223.13 o 
  -3   1  10     4320.82     3974.23    158.87 o 
  -2   1  10     3084.17     2834.36    109.65 o 
  -1   1  10      993.98      837.91     45.83 o 
   0   1  10     1255.23     1144.47     41.64 o 
   1   1  10      376.55      380.49     48.18 o 
   2   1  10      187.86      200.01    169.74 o 
   3   1  10      116.42      103.70    185.07 o 
   4   1  10       11.11      -32.24    198.88 o 
   5   1  10      175.63      378.63    215.37 o 
   6   1  10      225.15      315.16    255.10 o 
   7   1  10      290.00      358.40    272.03 o 
 -14   2  10       88.80      348.74    258.46 o 
 -13   2  10       20.15      247.49    233.11 o 
 -12   2  10       15.56     -154.74    224.17 o 
 -11   2  10        7.60      -21.33    209.29 o 
 -10   2  10       74.75      173.63    185.04 o 
  -9   2  10      527.17      272.36    179.92 o 
  -8   2  10      298.58      126.62    173.80 o 
  -7   2  10        8.10      -97.70    159.70 o 
  -6   2  10      108.42      -40.19    166.72 o 
  -5   2  10      179.24      199.53    156.35 o 
  -4   2  10        7.04     -155.73    155.73 o 
  -3   2  10        0.86      -32.73    144.32 o 
  -2   2  10      127.41      251.09    143.90 o 
  -1   2  10       11.79       -0.50     42.65 o 
   0   2  10      162.88      151.64    107.25 o 
   1   2  10        3.32     -135.89    169.61 o 
   2   2  10       63.46       86.31    177.59 o 
   3   2  10        8.75      126.96    183.01 o 
   4   2  10        0.73      -32.73    208.79 o 
   5   2  10       23.01     -212.77    233.11 o 
   6   2  10       18.01        6.45    253.44 o 
   7   2  10       24.26      231.62    263.86 o 
 -14   3  10     1327.57     1181.98     81.69 o 
 -13   3  10     2134.04     1985.68     80.43 o 
 -12   3  10     3072.67     2999.01    129.35 o 
 -11   3  10     3944.89     3841.12    160.51 o 
 -10   3  10     3988.04     4008.76    128.41 o 
  -9   3  10     6037.10     5261.22    235.66 o 
  -8   3  10     5093.37     4814.02    205.61 o 
  -7   3  10     7089.70     6350.45    245.25 o 
  -6   3  10     5159.03     5167.07    199.32 o 
  -5   3  10     4900.39     5338.52    220.96 o 
  -4   3  10     3627.66     3537.39    152.22 o 
  -3   3  10     4912.87     4434.37    205.78 o 
  -2   3  10     1676.81     1391.97     77.94 o 
  -1   3  10     2597.70     2355.14     95.29 o 
   0   3  10     1066.34      966.77     69.00 o 
   1   3  10      350.85      272.16    179.29 o 
   2   3  10       92.60      213.33    184.06 o 
   3   3  10       13.97      284.68    194.42 o 
   4   3  10       15.65      169.62    210.29 o 
   5   3  10       69.56      314.50    231.66 o 
   6   3  10      212.19      165.76    254.10 o 
   7   3  10      260.70      283.91    268.52 o 
 -14   4  10     2550.22     2435.13     95.01 o 
 -13   4  10     2540.72     2246.25    102.03 o 
 -12   4  10     2145.84     2080.05    104.43 o 
 -11   4  10     1522.86     1413.27     70.31 o 
 -10   4  10      627.28      541.36     63.13 o 
  -9   4  10       41.51     -136.90    200.39 o 
  -8   4  10        3.55     -186.97    186.97 o 
  -7   4  10       59.67      -38.69    187.51 o 
  -6   4  10     1865.88     1998.60     61.49 o 
  -5   4  10     3249.51     3099.02    145.85 o 
  -4   4  10     3721.45     3381.70    131.54 o 
  -3   4  10     7433.48     6649.06    242.09 o 
  -2   4  10    10847.40     9291.30    269.19 o 
  -1   4  10     6644.15     6123.83    230.38 o 
   0   4  10     7200.81     6838.18    303.95 o 
   1   4  10     6170.44     6123.39    281.41 o 
   2   4  10     6379.03     6985.24    283.92 o 
   3   4  10     5199.58     5376.33    242.06 o 
   4   4  10     3551.98     3509.38    160.68 o 
   5   4  10     2446.92     2953.28    120.51 o 
   6   4  10     2088.50     2297.36     86.88 o 
 -14   5  10     1333.30     1039.92     88.15 o 
 -13   5  10     1935.29     1678.49     86.84 o 
 -12   5  10     2642.41     2498.59    111.09 o 
 -11   5  10     3630.42     3520.72    130.60 o 
 -10   5  10     4483.98     5081.24    173.91 o 
  -9   5  10     8057.20     8553.71    305.07 o 
  -8   5  10     5929.80     5696.33    241.53 o 
  -7   5  10     8301.47     7484.30    292.57 o 
  -6   5  10     7790.51     7475.46    280.41 o 
  -5   5  10     7388.18     6996.98    266.80 o 
  -4   5  10     5275.98     4709.32    209.34 o 
  -3   5  10     6796.50     6130.39    241.71 o 
  -2   5  10     3019.09     2832.50    106.45 o 
  -1   5  10     2901.43     2701.05    110.89 o 
   0   5  10     1095.24     1174.51     64.50 o 
   1   5  10      521.10      525.75     61.62 o 
   2   5  10      309.24      184.70    220.45 o 
   3   5  10       79.41     -176.11    227.20 o 
   4   5  10        1.64      -67.94    235.07 o 
   5   5  10        5.32       39.68    267.31 o 
   6   5  10       91.16       47.62    274.33 o 
 -13   6  10        8.71     -256.41    283.68 o 
 -12   6  10       83.81      113.60    268.87 o 
 -11   6  10      168.81        0.00    257.54 o 
 -10   6  10       75.49      232.16    228.69 o 
  -9   6  10      127.97      187.55    220.80 o 
  -8   6  10       22.80       82.83    211.29 o 
  -7   6  10       15.44      120.52    203.84 o 
  -6   6  10        8.71       -5.46    205.32 o 
  -5   6  10       18.54     -167.64    197.40 o 
  -4   6  10       14.60       78.86    183.01 o 
  -3   6  10        0.66        9.92    173.08 o 
  -2   6  10        4.03     -176.56    176.56 o 
  -1   6  10        5.09        0.00    173.58 o 
   0   6  10       58.33       96.69    140.74 o 
   1   6  10       29.19      110.61    216.75 o 
   2   6  10       67.03      -90.28    232.15 o 
   3   6  10       30.59     -245.02    245.02 o 
   4   6  10       44.03      139.38    258.42 o 
   5   6  10       93.44      162.22    264.91 o 
 -12   7  10      953.62      964.62     85.07 o 
 -11   7  10     1585.08     1640.34     84.26 o 
 -10   7  10     2274.49     2106.85     89.47 o 
  -9   7  10     1945.28     1829.72    103.37 o 
  -8   7  10     2101.04     2163.40     75.96 o 
  -7   7  10     2101.62     2051.30     76.97 o 
  -6   7  10     1768.31     1709.00     73.89 o 
  -5   7  10     1286.74     1437.85     68.28 o 
  -4   7  10     1197.77     1210.20     64.77 o 
  -3   7  10      919.81      861.01     63.21 o 
  -2   7  10     1286.73     1171.17     63.29 o 
  -1   7  10      479.36      383.55     61.11 o 
   0   7  10       80.67      231.22    152.55 o 
   1   7  10        5.17      190.94    245.00 o 
   2   7  10       12.82      410.16    239.05 o 
   3   7  10       44.45      231.14    250.98 o 
   4   7  10      181.06      338.93     77.41 o 
   5   7  10       90.20       21.33    282.76 o 
 -12   8  10      681.92      516.90     89.96 o 
 -11   8  10      211.55      402.98    284.86 o 
 -10   8  10      166.15      170.70    267.95 o 
  -9   8  10       24.00      144.82    256.42 o 
  -8   8  10       97.30      -19.35    256.49 o 
  -7   8  10      555.85      570.47     75.04 o 
  -6   8  10      613.84      655.11     76.05 o 
  -5   8  10     1038.72     1166.91     73.68 o 
  -4   8  10     2786.81     2592.80     95.70 o 
  -3   8  10     2724.06     2699.84    125.22 o 
  -2   8  10     2736.91     2652.67    101.18 o 
  -1   8  10     3043.77     2790.58    132.36 o 
   0   8  10     4215.36     4892.06    314.06 o 
   1   8  10     3572.43     4282.03    177.73 o 
   2   8  10     2875.86     3168.24    137.21 o 
   3   8  10     2435.46     2827.00    111.48 o 
   4   8  10     2080.92     2500.71    106.34 o 
 -11   9  10     1630.64     1506.00     95.71 o 
 -10   9  10     1862.52     1781.73     90.31 o 
  -9   9  10     2538.43     2548.11    117.53 o 
  -8   9  10     2940.45     2765.32    109.19 o 
  -7   9  10     3726.12     3629.52    158.72 o 
  -6   9  10     3245.67     3334.24    138.93 o 
  -5   9  10     2950.04     3738.51    106.23 o 
  -4   9  10     2522.52     2990.06     96.07 o 
  -3   9  10     2288.37     2107.70    120.48 o 
  -2   9  10     1454.70     1535.26     76.76 o 
  -1   9  10     1008.15     1000.81     74.65 o 
   0   9  10      863.71     1073.92    175.83 o 
   1   9  10      274.52      338.04    310.74 o 
   2   9  10       38.42      167.15    285.69 o 
   3   9  10       20.71     -145.32    291.63 o 
  -9  10  10        7.23      226.15    292.61 o 
  -8  10  10        6.68      260.87    281.20 o 
  -7  10  10        0.94       46.12    290.62 o 
  -6  10  10        0.11      292.11    293.59 o 
  -5  10  10       19.20     -184.00    271.29 o 
  -4  10  10       27.49     -214.76    275.77 o 
  -3  10  10       38.55       84.82    271.31 o 
  -2  10  10      136.89     -173.66    276.36 o 
  -1  10  10       89.59      -62.01    260.94 o 
   0  10  10       24.03     -207.93    207.93 o 
   1  10  10       26.49      -83.82    317.43 o 
  -7  11  10      579.92      312.03    339.35 o 
  -6  11  10      693.50      371.29    328.55 o 
  -5  11  10      453.36      547.82     91.88 o 
  -4  11  10      584.09      508.31    300.61 o 
  -3  11  10      444.79      371.99    285.08 o 
  -2  11  10       81.75      -74.41    282.26 o 
  -1  11  10       68.70       63.99     83.34 o 
 -14   1  11      107.90      220.77    249.54 o 
 -13   1  11      432.64      276.64     72.51 o 
 -12   1  11      757.27      621.08     67.63 o 
 -11   1  11     1453.32     1340.20     66.31 o 
 -10   1  11     1749.76     1393.41     63.40 o 
  -9   1  11     2581.93     2348.18     77.15 o 
  -8   1  11     2961.94     2745.56    104.90 o 
  -7   1  11     7169.41     6722.51    274.25 o 
  -6   1  11     5594.44     5481.47    209.19 o 
  -5   1  11     2918.16     3106.06    122.03 o 
  -4   1  11     4906.75     4798.48    183.84 o 
  -3   1  11     6705.47     6292.45    238.74 o 
  -2   1  11     3709.97     3039.90    149.60 o 
  -1   1  11     3865.09     3792.95    145.61 o 
   0   1  11     4983.15     4698.19    144.29 o 
   1   1  11     2360.69     2328.72    103.60 o 
   2   1  11     1253.71     1244.66     61.78 o 
   3   1  11      928.49      945.93     65.18 o 
   4   1  11      542.15      619.10     68.57 o 
   5   1  11      242.46      398.56    260.08 o 
   6   1  11      100.05      238.13    275.83 o 
 -14   2  11     4636.25     3943.59    176.19 o 
 -13   2  11     5735.26     5262.63    223.43 o 
 -12   2  11     6466.35     5771.35    271.81 o 
 -11   2  11     6284.38     5514.91    242.95 o 
 -10   2  11     6622.39     6125.52    242.95 o 
  -9   2  11     5243.19     4839.48    176.62 o 
  -8   2  11     3479.13     3344.23    157.40 o 
  -7   2  11     4577.06     4500.76    199.60 o 
  -6   2  11     3075.72     3011.72    127.60 o 
  -5   2  11      858.34      729.71     52.26 o 
  -4   2  11       73.53       38.70     48.12 o 
  -3   2  11       24.44       26.78    158.22 o 
  -2   2  11     1200.13     1226.14     53.33 o 
  -1   2  11      837.82      771.84     52.25 o 
   0   2  11     1826.71     1770.97     60.92 o 
   1   2  11     2419.53     2576.31     86.59 o 
   2   2  11     2908.36     3038.73    100.25 o 
   3   2  11     2455.20     2585.44     99.06 o 
   4   2  11     2712.19     3292.13    137.15 o 
   5   2  11     1737.22     1967.72     85.29 o 
   6   2  11     1317.02     1323.25     86.16 o 
 -14   3  11       58.22       73.41     77.88 o 
 -13   3  11      366.54     -186.70    265.65 o 
 -12   3  11      439.86      325.83    244.37 o 
 -11   3  11     1250.18     1170.20     67.75 o 
 -10   3  11     1422.72     1308.74     66.81 o 
  -9   3  11     4197.85     3842.95    159.75 o 
  -8   3  11     3653.31     3339.12    159.49 o 
  -7   3  11     4005.48     3931.11    170.35 o 
  -6   3  11     5084.46     5250.04    195.44 o 
  -5   3  11     5559.95     5962.94    246.09 o 
  -4   3  11     4476.25     4291.69    172.27 o 
  -3   3  11     7170.70     7156.11    261.94 o 
  -2   3  11     8010.54     8015.25    266.27 o 
  -1   3  11     4969.08     4396.25    200.29 o 
   0   3  11     3806.84     3622.21    247.62 o 
   1   3  11     2571.57     2567.39    110.17 o 
   2   3  11     1564.42     1729.75     69.33 o 
   3   3  11     1005.68     1170.09     71.67 o 
   4   3  11      783.05      888.10     76.58 o 
   5   3  11      428.66      446.97     76.48 o 
 -14   4  11      130.63      199.95    276.85 o 
 -13   4  11       67.02     -276.30    276.30 o 
 -12   4  11       12.01     -211.77    248.47 o 
 -11   4  11      109.98      293.71    223.26 o 
 -10   4  11      128.41      210.87    227.74 o 
  -9   4  11       20.03     -215.25    215.25 o 
  -8   4  11        8.44      204.83    201.85 o 
  -7   4  11      149.67     -108.67    201.47 o 
  -6   4  11      146.25      139.94    198.00 o 
  -5   4  11       63.07     -154.77    192.47 o 
  -4   4  11       56.68      -24.31    179.07 o 
  -3   4  11       91.44       -4.96    179.60 o 
  -2   4  11       31.83       52.58    174.59 o 
  -1   4  11       63.38      116.08    170.64 o 
   0   4  11        1.11      143.84    135.93 o 
   1   4  11        8.96     -165.15    213.26 o 
   2   4  11        8.73     -219.71    226.65 o 
   3   4  11        3.39      -91.75    241.52 o 
   4   4  11       12.93      209.79    253.93 o 
   5   4  11        1.81     -141.34    266.81 o 
 -13   5  11      115.36        6.95    269.89 o 
 -12   5  11      713.30      613.45     78.05 o 
 -11   5  11      719.96      630.42     72.09 o 
 -10   5  11     1420.89     1261.59     70.78 o 
  -9   5  11     2917.86     2860.61    129.82 o 
  -8   5  11     2567.98     2602.81    113.67 o 
  -7   5  11     1725.71     1834.18     89.86 o 
  -6   5  11     3066.13     3427.76    126.47 o 
  -5   5  11     4185.20     4702.64    184.50 o 
  -4   5  11     2897.49     2835.56    114.37 o 
  -3   5  11     2275.85     2237.64    111.58 o 
  -2   5  11     2558.26     2817.30    114.70 o 
  -1   5  11     2348.42     2538.87    111.58 o 
   0   5  11     1400.19     1588.41     72.53 o 
   1   5  11      853.25      945.19     69.65 o 
   2   5  11      952.69     1013.11     73.15 o 
   3   5  11      490.01      453.05     76.50 o 
   4   5  11      207.90      344.91    264.02 o 
   5   5  11       48.77       13.89    284.21 o 
 -13   6  11     2824.38     2780.71     97.08 o 
 -12   6  11     3643.83     3305.22    136.00 o 
 -11   6  11     3969.12     3747.17    134.19 o 
 -10   6  11     3630.98     3230.04    132.07 o 
  -9   6  11     3334.51     3075.20    125.46 o 
  -8   6  11     2244.55     2264.51    106.00 o 
  -7   6  11     1844.13     2065.28     97.37 o 
  -6   6  11      450.81      402.89    233.49 o 
  -5   6  11      317.97       95.83    218.48 o 
  -4   6  11       37.19      308.02    202.37 o 
  -3   6  11       31.99      -54.06    200.88 o 
  -2   6  11      349.46      378.40     59.59 o 
  -1   6  11      646.83      691.00     63.13 o 
   0   6  11     1181.56     1381.13     49.00 o 
   1   6  11     1368.35     1879.69    108.64 o 
   2   6  11     1221.61     1399.42     82.17 o 
   3   6  11     1708.51     2131.19     88.28 o 
   4   6  11     1538.35     1978.16     88.72 o 
 -12   7  11      443.41      518.00    280.60 o 
 -11   7  11      846.38      774.83     82.06 o 
 -10   7  11     1183.01     1177.09     79.17 o 
  -9   7  11     1478.65     1354.86     77.76 o 
  -8   7  11     2009.94     2040.29     81.91 o 
  -7   7  11     3750.92     3921.31    164.35 o 
  -6   7  11     4081.21     3933.72    127.66 o 
  -5   7  11     3798.69     4035.62    168.44 o 
  -4   7  11     4045.53     4217.92    154.50 o 
  -3   7  11     4141.65     3951.78    202.87 o 
  -2   7  11     3078.28     3098.45    154.95 o 
  -1   7  11     2790.54     2871.94    114.70 o 
   0   7  11     3044.11     3512.09    284.18 o 
   1   7  11     2012.31     2435.82    102.37 o 
   2   7  11     1300.54     1817.53     87.66 o 
   3   7  11      612.84      398.04    298.65 o 
 -11   8  11       95.01     -163.71    289.71 o 
 -10   8  11      191.52      219.84    272.44 o 
  -9   8  11      117.70       48.12    276.84 o 
  -8   8  11       68.18      279.28    265.39 o 
  -7   8  11      120.04     -283.30    283.30 o 
  -6   8  11       31.63       66.96    265.85 o 
  -5   8  11      142.44      218.82    257.02 o 
  -4   8  11      108.00     -227.22    252.03 o 
  -3   8  11       63.70       76.39     69.45 o 
  -2   8  11       23.06     -244.52    244.52 o 
  -1   8  11        5.18       67.94    238.05 o 
   0   8  11        6.82       82.44    180.07 o 
   1   8  11        3.97      429.98    297.07 o 
   2   8  11        6.29      340.71    276.24 o 
 -10   9  11      181.54      331.48    299.72 o 
  -9   9  11      728.04      455.85    300.75 o 
  -8   9  11     1072.82     1016.79     89.09 o 
  -7   9  11     1232.66     1401.82     91.13 o 
  -6   9  11     1520.14     1399.24     89.73 o 
  -5   9  11     1223.85     1302.76     84.16 o 
  -4   9  11     1011.90      932.58     82.11 o 
  -3   9  11     1078.58     1034.32     80.64 o 
  -2   9  11      798.79      809.55     78.57 o 
  -1   9  11      768.45      821.88     78.56 o 
   0   9  11      624.97      931.42    199.53 o 
   1   9  11      241.53      151.38    331.54 o 
  -8  10  11      824.49      806.03     93.98 o 
  -7  10  11      595.86      446.21    321.49 o 
  -6  10  11      333.66      204.55    310.79 o 
  -5  10  11      154.45       22.33    295.23 o 
  -4  10  11       11.73      -66.46    291.12 o 
  -3  10  11       46.85       87.30    283.22 o 
  -2  10  11      231.46      429.31    267.51 o 
  -1  10  11      100.83      292.70    279.30 o 
 -14   0  12     3074.12     2274.82    101.17 o 
 -13   0  12     4493.96     3353.69    160.56 o 
 -12   0  12     5825.99     4738.60    189.69 o 
 -11   0  12     9133.93     7702.26    302.52 o 
 -10   0  12     9913.73     8107.36    322.65 o 
  -9   0  12    10536.00     9211.79    317.51 o 
  -8   0  12    11299.29    11135.33    334.20 o 
  -1   0  12      719.91      827.53     56.69 o 
   0   0  12      601.45      548.79     41.12 o 
   2   0  12       45.90      -62.00    223.21 o 
   3   0  12       39.63      238.58    234.11 o 
   4   0  12      361.21      300.89    257.20 o 
   5   0  12      554.03      632.94     81.97 o 
 -14   1  12      718.18      389.22     79.53 o 
 -13   1  12      188.71      326.03    251.60 o 
 -12   1  12      193.95      311.66    226.79 o 
 -11   1  12        7.48        5.46    210.28 o 
 -10   1  12       19.33     -212.28    212.28 o 
  -9   1  12      169.46      -37.72    205.94 o 
  -8   1  12      432.34      198.21    215.10 o 
  -2   1  12     3585.27     3413.19    158.41 o 
  -1   1  12     1943.02     1991.07     92.93 o 
   0   1  12     3789.82     3987.28    131.77 o 
   1   1  12     2677.40     2810.73     95.14 o 
   2   1  12     2256.92     2254.91     90.98 o 
   3   1  12     1456.19     1543.52     88.22 o 
   4   1  12     1251.03     1253.91     80.17 o 
 -14   2  12        0.72     -277.23    277.23 o 
 -13   2  12       11.46      -58.03    252.94 o 
 -12   2  12       79.51       42.66    234.64 o 
 -11   2  12       74.59      -92.27    224.22 o 
 -10   2  12      203.29      327.06    213.41 o 
  -9   2  12      211.10     -137.48    205.98 o 
  -8   2  12       20.67     -157.22    205.33 o 
  -7   2  12       41.12      107.64    193.45 o 
  -2   2  12       36.36       98.70    176.58 o 
  -1   2  12       39.43       25.30    186.00 o 
   0   2  12        1.03       68.69    137.29 o 
   1   2  12       12.49      -22.32    212.77 o 
   2   2  12       44.12       99.70    228.17 o 
   3   2  12       28.11      278.74    232.12 o 
   4   2  12        7.16     -243.51    261.36 o 
 -14   3  12      212.20      190.57     79.90 o 
 -13   3  12      425.44     -189.71    265.70 o 
 -12   3  12       89.17      -56.06    247.05 o 
 -11   3  12       12.81     -106.63    223.68 o 
 -10   3  12        1.24     -216.23    216.23 o 
  -9   3  12      276.92      309.28    217.94 o 
  -8   3  12      366.69      450.44     63.07 o 
  -7   3  12      641.71      737.29     64.13 o 
  -6   3  12      880.34     1032.11     62.21 o 
  -5   3  12     1297.05     1342.85     61.81 o 
  -4   3  12     1210.91     1175.47     61.29 o 
  -3   3  12     2365.70     2330.78     95.59 o 
  -2   3  12     1695.99     1764.02     71.38 o 
  -1   3  12     2043.62     2251.82     86.95 o 
   0   3  12     1739.18     1819.85    188.41 o 
   1   3  12     1743.63     1913.22     72.36 o 
   2   3  12     1315.30     1613.64     75.23 o 
   3   3  12     1082.31     1323.97     79.64 o 
   4   3  12      734.90      807.32     81.03 o 
 -13   4  12     2853.38     2442.98    114.62 o 
 -12   4  12     4204.08     3845.39    173.99 o 
 -11   4  12     5053.80     4437.06    198.77 o 
 -10   4  12     6369.00     6435.93    271.25 o 
  -9   4  12     8242.24     8039.61    316.56 o 
  -8   4  12     5673.68     5485.09    227.32 o 
  -7   4  12     7138.14     6892.33    289.70 o 
  -6   4  12     5613.31     5888.29    245.13 o 
  -5   4  12     5113.18     5120.70    230.55 o 
  -4   4  12     3477.75     3694.03    138.19 o 
  -3   4  12     2375.15     2207.80     88.07 o 
  -2   4  12     1251.82     1293.99     61.29 o 
  -1   4  12      595.27      644.64     61.13 o 
   0   4  12       70.16      115.84     61.79 o 
   1   4  12        2.28     -238.55    238.55 o 
   2   4  12        1.38      411.63    241.52 o 
   3   4  12       77.07      475.23    261.92 o 
   4   4  12      214.11      367.74    270.47 o 
 -13   5  12      206.76      417.85    275.92 o 
 -12   5  12      244.77      291.35    264.55 o 
 -11   5  12      166.56      217.84    247.61 o 
 -10   5  12       30.10      104.65    236.59 o 
  -9   5  12      163.28      313.12    236.20 o 
  -8   5  12       65.13      -17.86    233.14 o 
  -7   5  12      585.53      616.78     70.57 o 
  -6   5  12     1251.02     1245.60     70.25 o 
  -5   5  12     1548.75     1468.47     67.84 o 
  -4   5  12     1430.99     1437.41     67.31 o 
  -3   5  12     2033.32     2021.65     75.45 o 
  -2   5  12     1773.71     1700.61     75.87 o 
  -1   5  12     2192.81     2260.27     97.47 o 
   0   5  12     2279.52     2492.96    105.48 o 
   1   5  12     2010.15     2308.52    107.86 o 
   2   5  12     1601.83     1723.13     86.26 o 
   3   5  12     1276.82     1482.53     85.66 o 
 -12   6  12       23.64      269.81    266.83 o 
 -11   6  12       23.99       40.17    270.80 o 
 -10   6  12       40.51        6.45    251.47 o 
  -9   6  12       51.60      400.29    238.59 o 
  -8   6  12       52.47      372.52    237.60 o 
  -7   6  12      198.82      216.88     73.45 o 
  -6   6  12       17.41     -235.58    235.58 o 
  -5   6  12       46.06       41.67    223.70 o 
  -4   6  12      164.27       99.74    230.75 o 
  -3   6  12       63.50     -149.81    214.79 o 
  -2   6  12       31.57      299.58    219.23 o 
  -1   6  12      124.11      134.46    233.69 o 
   0   6  12      244.64      288.02     51.72 o 
   1   6  12      100.15      -97.24    286.25 o 
   2   6  12       15.64     -104.65    275.75 o 
   3   6  12       26.33      483.08    274.77 o 
 -11   7  12        2.94     -196.39    271.28 o 
 -10   7  12        1.04      322.85    265.33 o 
  -9   7  12       56.97     -188.99    268.35 o 
  -8   7  12      548.40      229.55    280.23 o 
  -7   7  12      349.44      293.95     77.96 o 
  -6   7  12      606.44      773.81     76.04 o 
  -5   7  12     1020.35     1095.46     77.15 o 
  -4   7  12     1267.38     1270.75     76.71 o 
  -3   7  12     1208.02     1247.05     76.20 o 
  -2   7  12     1352.02     1453.39     83.21 o 
  -1   7  12     1170.09     1339.38     76.68 o 
   0   7  12     1651.74     1954.46     77.79 o 
   1   7  12      848.35     1015.02     87.53 o 
   2   7  12      519.32      690.00     87.43 o 
 -10   8  12     3071.42     2627.79    132.72 o 
  -9   8  12     3643.24     3500.70    155.06 o 
  -8   8  12     3370.33     3326.20    144.92 o 
  -7   8  12     3789.13     4240.72    165.73 o 
  -6   8  12     3331.97     3707.64    160.98 o 
  -5   8  12     2435.65     2616.65    100.01 o 
  -4   8  12     1549.50     1627.24     84.75 o 
  -3   8  12     1396.43     1349.82     81.72 o 
  -2   8  12      407.74      392.82    275.12 o 
  -1   8  12      279.99      258.62     77.93 o 
   0   8  12      109.87       74.15    204.46 o 
   1   8  12        5.96     -317.90    317.90 o 
  -9   9  12        1.44       38.19    295.08 o 
  -8   9  12      124.42       85.33     89.30 o 
  -7   9  12      334.05      542.65     90.85 o 
  -6   9  12      397.12      545.25    304.90 o 
  -5   9  12      704.02      834.60     87.98 o 
  -4   9  12     1209.51     1230.82     87.63 o 
  -3   9  12     1384.43     1441.73     86.68 o 
  -2   9  12     1555.46     1612.94     87.72 o 
  -1   9  12     1143.08     1299.64     87.11 o 
  -5  10  12      208.80      377.16    320.09 o 
  -4  10  12      132.58      158.77    316.54 o 
 -13   1  13     1671.86     1328.35     79.78 o 
 -12   1  13     1641.52     1307.48     76.29 o 
 -11   1  13      908.14      790.91     59.70 o 
 -10   1  13      866.29      653.65     67.65 o 
  -9   1  13      432.33      515.09     64.57 o 
  -1   1  13      380.30      333.23    212.05 o 
   0   1  13      451.22      423.08     69.29 o 
   1   1  13      788.07     1029.86     72.60 o 
   2   1  13      930.98     1108.87     78.60 o 
   3   1  13      708.12      751.58     81.52 o 
 -13   2  13      612.73      351.82    270.82 o 
 -12   2  13     1101.62      984.06     75.16 o 
 -11   2  13     2445.80     2050.80    106.52 o 
 -10   2  13     3439.18     3045.48    145.05 o 
  -9   2  13     5248.76     5204.13    201.07 o 
  -2   2  13     4426.22     4469.09    198.03 o 
  -1   2  13     3011.84     3052.70    129.83 o 
   0   2  13     2127.13     2254.70    151.13 o 
   1   2  13     1064.17     1251.30     76.15 o 
   2   2  13      668.20      738.59     79.53 o 
   3   2  13      456.60      424.15     81.45 o 
 -13   3  13     1665.66     1410.49     83.26 o 
 -12   3  13     1696.46     1501.10     80.29 o 
 -11   3  13     1421.21     1220.38     75.74 o 
 -10   3  13     1462.16     1336.84     74.27 o 
  -9   3  13      904.73     1023.91     70.65 o 
  -8   3  13      709.55      770.17     69.11 o 
  -2   3  13      246.74      271.02     61.55 o 
  -1   3  13      260.51      295.35    218.91 o 
   0   3  13     1022.16     1193.99     55.49 o 
   1   3  13      860.23     1024.59     78.59 o 
   2   3  13      586.38      633.54     78.51 o 
   3   3  13      651.10      731.54     83.99 o 
 -12   4  13        3.60      151.26     74.89 o 
 -11   4  13        1.18     -249.95    249.95 o 
 -10   4  13        4.31     -244.50    245.49 o 
  -9   4  13        2.46       79.85    240.03 o 
  -8   4  13       24.25      -57.04     69.44 o 
  -7   4  13       47.75      255.45    226.68 o 
  -6   4  13       23.65       53.07    221.21 o 
  -5   4  13        2.98       17.36    218.71 o 
  -4   4  13       46.30     -153.77    221.72 o 
  -3   4  13      118.61       28.28    214.33 o 
  -2   4  13       47.21      280.25    213.29 o 
  -1   4  13       33.72      391.83    214.27 o 
   0   4  13       41.38       54.93    224.94 o 
   1   4  13       34.12      -73.90    261.39 o 
   2   4  13       11.63       -4.46     78.86 o 
 -12   5  13      883.40      359.08    289.95 o 
 -11   5  13      691.14      286.80    280.84 o 
 -10   5  13      466.84      470.39    269.71 o 
  -9   5  13      654.69      711.27     76.05 o 
  -8   5  13       86.42     -115.59    243.58 o 
  -7   5  13        6.81       95.72    236.07 o 
  -6   5  13        5.18      259.87    235.57 o 
  -5   5  13        1.25      -78.85    233.09 o 
  -4   5  13       49.51      393.84    220.73 o 
  -3   5  13      121.98     -124.53    238.15 o 
  -2   5  13      237.66      214.92    227.82 o 
  -1   5  13      340.20      398.20    241.80 o 
   0   5  13      779.31      975.41    119.58 o 
   1   5  13      698.15      895.22     82.51 o 
   2   5  13      510.49      562.32     86.43 o 
 -11   6  13     1698.72     1455.05     87.76 o 
 -10   6  13     2033.16     2055.38     99.85 o 
  -9   6  13     3837.98     3983.99    168.76 o 
  -8   6  13     3253.71     3419.96    167.96 o 
  -7   6  13     4111.62     4394.75    177.52 o 
  -6   6  13     4685.94     5358.02    225.75 o 
  -5   6  13     5242.25     6006.34    238.80 o 
  -4   6  13     3749.83     4268.71    171.79 o 
  -3   6  13     3655.57     3823.62    170.22 o 
  -2   6  13     2706.07     3068.87    135.63 o 
  -1   6  13     2103.67     2377.19     87.40 o 
   0   6  13     1660.93     2009.43    114.93 o 
   1   6  13      779.72     1042.58     88.99 o 
 -10   7  13     1034.71      939.93     88.07 o 
  -9   7  13      802.29      911.43     86.02 o 
  -8   7  13      548.90      762.15     84.96 o 
  -7   7  13      459.65      621.37     85.43 o 
  -6   7  13       82.84       63.00    283.75 o 
  -5   7  13        5.97     -199.87    269.30 o 
  -4   7  13       10.37       86.30     76.38 o 
  -3   7  13       61.83      -13.39    269.35 o 
  -2   7  13      372.45      114.21    256.22 o 
  -1   7  13      303.52      483.52     78.44 o 
   0   7  13      426.25      519.47     60.50 o 
  -9   8  13        4.58     -256.90    301.53 o 
  -8   8  13       24.06     -311.97    311.97 o 
  -7   8  13      170.90      407.39    290.28 o 
  -6   8  13       42.31      -67.46    300.08 o 
  -5   8  13      149.14      279.35    286.79 o 
  -4   8  13      152.82      208.89    282.82 o 
  -3   8  13      212.88       42.68    292.80 o 
  -2   8  13      141.02     -292.73    296.70 o 
 -13   0  14      129.42     -123.04    269.90 o 
 -12   0  14       80.85      128.98     73.42 o 
 -11   0  14        5.28        0.00    237.06 o 
 -10   0  14       39.85      199.39    228.66 o 
  -1   0  14     3774.28     4090.69    169.78 o 
   0   0  14     2910.29     3291.77    100.13 o 
   1   0  14     2097.74     2221.01     85.38 o 
 -12   1  14     2844.83     2358.40     84.59 o 
 -11   1  14     2695.05     2421.79     89.57 o 
 -10   1  14     2337.30     2103.93     85.98 o 
  -1   1  14      222.17      359.33    227.31 o 
   0   1  14        4.73       -0.33    175.52 o 
   1   1  14        2.98     -241.52    253.92 o 
 -12   2  14       32.20     -113.58    254.44 o 
 -11   2  14       18.46       77.37    248.48 o 
 -10   2  14       16.65       31.74    244.51 o 
  -9   2  14       33.12     -252.46    252.46 o 
  -2   2  14       13.52      211.77    231.61 o 
  -1   2  14       26.71      323.87    233.61 o 
   0   2  14       49.01     -162.69    183.08 o 
   1   2  14       18.60      133.41    248.48 o 
 -12   3  14     1549.34     1357.14     84.73 o 
 -11   3  14     1944.40     1855.12     82.85 o 
 -10   3  14     1512.11     1568.59     79.25 o 
  -9   3  14     1366.51     1408.02     79.72 o 
  -2   3  14       79.56       98.72    230.18 o 
  -1   3  14        3.36       44.14    241.52 o 
   0   3  14        0.78     -119.31    193.91 o 
   1   3  14       49.23     -247.01    285.21 o 
 -11   4  14       40.70      -81.34    252.96 o 
 -10   4  14      170.81      206.43    253.57 o 
  -9   4  14      739.75      886.94     79.05 o 
  -8   4  14     1204.99     1444.10     82.16 o 
  -7   4  14     2015.44     2188.68    101.37 o 
  -6   4  14     2279.84     2536.10     95.47 o 
  -5   4  14     2606.56     2888.18    124.09 o 
  -4   4  14     3001.06     3530.72    132.27 o 
  -3   4  14     3269.73     3980.36    174.00 o 
  -2   4  14     3188.81     3595.32    149.37 o 
  -1   4  14     2417.55     2910.86    130.47 o 
   0   4  14     2890.44     3510.13    119.64 o 
 -11   5  14     1976.27     1908.40     92.33 o 
 -10   5  14     2102.33     1869.94     94.37 o 
  -9   5  14     2369.75     2725.92    129.95 o 
  -8   5  14     2046.74     2285.87    101.86 o 
  -7   5  14     1626.54     1910.32     88.26 o 
  -6   5  14     1300.23     1389.74     84.68 o 
  -5   5  14     1141.30     1227.20     82.64 o 
  -4   5  14      618.40      489.51    266.87 o 
  -3   5  14      298.89      364.88    258.14 o 
  -2   5  14      117.62      335.88    255.51 o 
  -1   5  14       92.56      161.72    271.85 o 
   0   5  14       19.82      -96.71    194.99 o 
 -10   6  14       46.97     -305.54    305.54 o 
  -9   6  14        1.01        7.44    283.18 o 
  -8   6  14       15.91        0.00    295.10 o 
  -6   6  14        0.50     -287.15    287.15 o 
  -5   6  14        0.64       -3.47     79.35 o 
  -3   6  14        3.18     -184.49    276.73 o 
  -2   6  14       70.80     -277.79    277.79 o 
  -1   6  14       39.61     -140.86    284.21 o 
  -8   7  14      481.39      555.31     91.89 o 
  -7   7  14      596.67      766.20     92.42 o 
  -6   7  14      524.78      412.82    318.93 o 
  -5   7  14      194.21      -44.17    301.22 o 
  -4   7  14       55.99      166.66    294.14 o 
  -3   7  14       40.28     -151.78    291.15 o 
 -11   1  15     1707.22     1758.77     85.27 o 
 -10   1  15     1688.75     1793.73     83.78 o 
  -2   1  15      712.82      722.78     80.03 o 
  -1   1  15      490.79      483.31     79.97 o 
 -11   2  15     1007.84      248.77    290.56 o 
 -10   2  15      975.77      785.57     82.59 o 
  -2   2  15      925.44     1040.64     83.57 o 
  -1   2  15      836.95     1089.03     84.04 o 
 -10   3  15     1707.13     1788.71     88.76 o 
  -9   3  15     2048.81     2240.65     94.36 o 
  -3   3  15     1467.59     1745.13     85.21 o 
  -2   3  15      547.28      668.22     81.97 o 
  -1   3  15      515.64      641.80     84.45 o 
 -10   4  15        2.32      -64.47    282.68 o 
  -9   4  15       14.38      343.70    288.15 o 
  -8   4  15       26.49     -203.35    285.68 o 
  -7   4  15       12.71     -157.71    280.21 o 
  -6   4  15        7.06       84.31    274.75 o 
  -5   4  15       20.11       75.88    272.78 o 
  -4   4  15        5.76       48.11    269.30 o 
  -3   4  15        7.16      117.54    270.79 o 
  -2   4  15       34.78      266.84    276.27 o 
  -9   5  15     1084.39     1206.30     92.06 o 
  -8   5  15      749.56      839.65     92.96 o 
  -7   5  15     1017.77     1306.11     93.05 o 
  -6   5  15     1188.32     1289.92     93.10 o 
  -5   5  15      847.94      861.81     89.02 o 
  -4   5  15      637.52      905.45     87.46 o 
  -3   5  15      558.41      677.17     86.94 o 
  -6   6  15       11.54     -310.96    310.96 o 
                                                 
